# Supplementary material for: The impact of vasectomy on the seminal microbiome: possible implications and source of microbes
Source: Hum Reprod Open. 2026 May 12;2026(3):hoag043. doi: 10.1093/hropen/hoag043 (PMC13278845; doi:10.1093/hropen/hoag043)
Supplement: hoag043_Supplementary_Data [file hoag043_supplementary_data.zip]

Archive with 9 entries (9 files):
- Supplementary_Table S8.xlsx
- Supplementary Figure S1.pdf
- Supplementary_Figure_S2.pdf
- Supplementary_Table S2.xlsx
- Supplementary_Table S3.xlsx
- Supplementary_Table S4.xlsx
- Supplementary_Table S5.xlsx
- Supplementary_Table S6.xlsx
- Supplementary_Table S7.xlsx
