# Supplementary material for: The impact of vasectomy on the seminal microbiome: possible implications and source of microbes
Source: Hum Reprod Open. 2026 May 12;2026(3):hoag043. doi: 10.1093/hropen/hoag043 (PMC13278845; doi:10.1093/hropen/hoag043)
Supplement: hoag043_Supplementary_Data [file hoag043_supplementary_data.zip › Supplementary_Table S8.xlsx]

## Sheet: TypeS2-TypeS1-TypeO2-TypeO1
Supplementary Table S8. Differential double contrastive abundance analysis between semen and urine samples. Microbial taxa with a relative abundance >0.01% were compared between groups using metagenomeSeq.
Taxid	logFC	P.Value	adj.P.Val
g__Globicatella	2.44026	0.00437553	0.24503
g__Anaerococcus	2.22622	0.047768	0.400047
g__Escherichia-Shigella	2.02013	0.0404913	0.400047
g__Lactobacillus	1.89021	0.0526989	0.400047
g__Porphyromonas	1.79769	0.0571496	0.400047
g__Corynebacterium	1.38485	0.284501	0.660962
g__Finegoldia	1.17973	0.25117	0.660962
f__Comamonadaceae	1.13926	0.278789	0.660962
g__Bacilli	1.05567	0.240749	0.660962
f__Pseudomonadaceae	0.987683	0.334664	0.660962
g__Varibaculum	0.960497	0.258003	0.660962
g__Lawsonella	0.930848	0.436707	0.660962
g__Peptoniphilus	0.920789	0.330146	0.660962
g__Dialister	0.920055	0.363702	0.660962
g__Actinomyces	0.739302	0.432075	0.660962
g__Massilia	0.65276	0.487198	0.717975
g__Micrococcus	0.381158	0.672548	0.900231
f__Pasteurellaceae	0.280086	0.80243	0.914323
g__Prevotella	0.24127	0.835456	0.914323
g__Aerosphaera	0.231281	0.819322	0.914323
g__Staphylococcus	0.216512	0.871531	0.914323
g__Actinomycetaceae	0.159535	0.866522	0.914323
f__Xanthobacteraceae	0.145155	0.857906	0.914323
g__Gallicola	0.131317	0.874197	0.914323
g__Ezakiella	0.128632	0.881669	0.914323
g__Negativicoccus	0.0219618	0.979691	0.991591
g__Peptococcus	0.00969395	0.991591	0.991591
g__Murdochiella	-0.190081	0.795768	0.914323
g__Rothia	-0.27652	0.805122	0.914323
g__Lactobacillales	-0.298176	0.803275	0.914323
g__Acetobacter	-0.359816	0.685403	0.900231
g__Neisseria	-0.466228	0.691249	0.900231
g__Fenollaria	-0.478706	0.607213	0.850098
g__Stenotrophomonas	-0.590554	0.528982	0.759564
g__Actinotignum	-0.691824	0.390648	0.660962
g__Campylobacter	-0.735251	0.425504	0.660962
g__Atopobium	-0.926598	0.401063	0.660962
g__Corynebacteriaceae	-0.937375	0.396688	0.660962
g__Mobiluncus	-0.965715	0.310052	0.660962
g__Brevundimonas	-1.06929	0.289053	0.660962
g__Abiotrophia	-1.07052	0.286142	0.660962
g__Prevotella_7	-1.09205	0.402345	0.660962
f__Corynebacteriaceae	-1.1103	0.305317	0.660962
f__Prevotellaceae	-1.14074	0.239652	0.660962
g__Bifidobacterium	-1.14446	0.221159	0.660962
g__Conservatibacter	-1.14841	0.230973	0.660962
g__Veillonella	-1.25966	0.350779	0.660962
g__P5D1-392	-1.39002	0.232333	0.660962
g__Pseudoxanthomonas	-1.43591	0.146835	0.660962
g__Streptococcus	-1.74443	0.195317	0.660962
f__Lactobacillaceae	-1.77098	0.0513615	0.400047
g__Fusobacterium	-1.81874	0.109777	0.614749
g__Chryseobacterium	-1.92776	0.0796463	0.495577
g__Acinetobacter	-2.01168	0.175931	0.660962
g__Cloacibacterium	-2.24351	0.0142058	0.397763
g__Gemella	-2.57257	0.0312846	0.400047
