# Supplementary material for: The impact of vasectomy on the seminal microbiome: possible implications and source of microbes
Source: Hum Reprod Open. 2026 May 12;2026(3):hoag043. doi: 10.1093/hropen/hoag043 (PMC13278845; doi:10.1093/hropen/hoag043)
Supplement: hoag043_Supplementary_Data [file hoag043_supplementary_data.zip › Supplementary_Table S3.xlsx]

## Sheet: Hoja 1
Supplementary Table S3. Number of reads in semen and urine samples after the microDecon decontamination approach.
Semen			Urine
Taxonomy	sum reads	average reads	Taxonomy	sum reads	average reads
g__Campylobacter	166391	3025.29	g__Prevotella	313334	5696.98
g__Finegoldia	99432	1807.85	f__Pseudomonadaceae	121495	2209
g__Peptoniphilus	76339	1387.98	g__Ezakiella	119908	2180.15
g__Ezakiella	65094	1183.53	g__Lactobacillus	86846	1579.02
g__Acinetobacter	61581	1119.65	g__Acinetobacter	86303	1569.15
g__Streptococcus	57008	1036.51	g__Prevotella_7	76193	1385.33
g__Anaerococcus	51349	933.618	g__Campylobacter	63514	1154.8
g__Staphylococcus	50273	914.055	g__Staphylococcus	59006	1072.84
f__Pseudomonadaceae	36325	660.455	f__Comamonadaceae	48469	881.255
g__Negativicoccus	33861	615.655	g__Fusobacterium	45539	827.982
g__Veillonella	29041	528.018	g__Peptoniphilus	35546	646.291
g__Corynebacterium	21788	396.145	g__Porphyromonas	31652	575.491
f__Pasteurellaceae	20466	372.109	g__Streptococcus	29461	535.655
g__Corynebacteriaceae	20357	370.127	g__Escherichia-Shigella	29262	532.036
g__Lactobacillus	17833	324.236	f__Xanthobacteraceae	28125	511.364
g__Conservatibacter	17018	309.418	g__Corynebacterium	27461	499.291
g__Neisseria	16126	293.2	g__Cloacibacterium	25767	468.491
g__Varibaculum	15888	288.873	f__Pasteurellaceae	24319	442.164
g__Gallicola	14126	256.836	g__Micrococcus	21251	386.382
g__Actinotignum	12307	223.764	g__Limosilactobacillus	19247	349.945
g__Acetobacter	11877	215.945	g__Pseudoxanthomonas	18980	345.091
g__Atopobium	10856	197.382	g__Lawsonella	18678	339.6
g__Porphyromonas	9998	181.782	g__Thermus	16881	306.927
g__Actinomyces	9250	168.182	g__Neisseria	15903	289.145
g__Dialister	8309	151.073	g__Globicatella	14788	268.873
g__Prevotella	7881	143.291	f__Corynebacteriaceae	14450	262.727
g__Rothia	6672	121.309	g__Actinomyces	12408	225.6
g__Blastomonas	6246	113.564	g__Bacilli	12013	218.418
g__Prevotella_7	5860	106.545	g__Conservatibacter	11890	216.182
g__Fusobacterium	5803	105.509	g__Rothia	11266	204.836
f__Corynebacteriaceae	5021	91.2909	g__Finegoldia	10991	199.836
g__Gemella	4605	83.7273	g__Mitochondria	10565	192.091
g__Aerosphaera	4268	77.6	g__Massilia	10516	191.2
g__Lactobacillales	3656	66.4727	g__Anaerococcus	10031	182.382
g__P5D1-392	3647	66.3091	g__Veillonella	9943	180.782
g__Micrococcus	3565	64.8182	f__Porphyromonadaceae	7119	129.436
f__Lactobacillaceae	3484	63.3455	g__Chryseobacterium	6634	120.618
g__Murdochiella	3096	56.2909	g__Negativicoccus	6631	120.564
g__Peptococcus	2700	49.0909	g__Corynebacteriaceae	6229	113.255
g__Sphingobium	2481	45.1091	g__Brevundimonas	5949	108.164
g__Actinobaculum	2291	41.6545	g__Geobacillus	5488	99.7818
g__Mitochondria	2088	37.9636	g__Prevotella_9	5248	95.4182
g__Lawsonella	1745	31.7273	g__Flaviflexus	5228	95.0545
g__Brevundimonas	1376	25.0182	g__P5D1-392	4800	87.2727
g__Globicatella	1352	24.5818	g__Dialister	4308	78.3273
f__Xanthobacteraceae	1224	22.2545	g__Luteibacter	3929	71.4364
g__Alloscardovia	1220	22.1818	g__Novosphingobium	3889	70.7091
g__Timonella	1154	20.9818	g__Abiotrophia	3777	68.6727
g__uncultured	1074	19.5273	g__Actinotignum	3065	55.7273
g__Escherichia-Shigella	1060	19.2727	g__Pseudacidovorax	2882	52.4
g__Clostridia_UCG-014	1021	18.5636	g__Atopobium	2678	48.6909
g__Peptostreptococcus	938	17.0545	g__Bifidobacterium	2641	48.0182
g__Aggregatibacter	888	16.1455	g__Gemella	2437	44.3091
g__Bifidobacterium	875	15.9091	g__Brachybacterium	2260	41.0909
f__Weeksellaceae	864	15.7091	g__Sphingobium	2216	40.2909
g__Cloacibacterium	820	14.9091	g__Lactobacillales	2185	39.7273
g__Chryseobacterium	818	14.8727	g__Clostridia_UCG-014	2047	37.2182
f__Comamonadaceae	795	14.4545	g__Bacteroides	2024	36.8
g__Oribacterium	793	14.4182	f__Weeksellaceae	2022	36.7636
g__Dermabacter	716	13.0182	g__Kocuria	1936	35.2
g__Capnocytophaga	600	10.9091	g__Stenotrophomonas	1921	34.9273
g__Acidothermus	588	10.6909	g__Luteolibacter	1867	33.9455
g__Streptomyces	545	9.90909	g__Gallicola	1837	33.4
g__Sphingopyxis	479	8.70909	g__Paenirhodobacter	1823	33.1455
g__Altererythrobacter	464	8.43636	g__Listeria	1760	32
g__[Eubacterium]_brachy_group	461	8.38182	g__Ureaplasma	1662	30.2182
g__uncultured	445	8.09091	g__Microvirga	1589	28.8909
g__Acidomonas	435	7.90909	g__Eikenella	1511	27.4727
g__Massilia	432	7.85455	g__Roseomonas	1499	27.2545
g__Anaeroglobus	408	7.41818	g__Xanthomonas	1427	25.9455
g__Stenotrophomonas	400	7.27273	f__Lactobacillaceae	1400	25.4545
g__Cardiobacterium	388	7.05455	g__Actinobaculum	1357	24.6727
g__Bacilli	385	7	g__uncultured	1293	23.5091
g__uncultured	380	6.90909	g__Hydrogenobacter	1244	22.6182
g__Variovorax	375	6.81818	g__Aggregatibacter	1230	22.3636
g__Pseudoxanthomonas	349	6.34545	g__Modestobacter	1189	21.6182
g__Eikenella	346	6.29091	g__Georgenia	1183	21.5091
g__Georgenia	332	6.03636	g__Photobacterium	1166	21.2
g__Exiguobacterium	327	5.94545	g__Murdochiella	1161	21.1091
g__uncultured	326	5.92727	g__67-14	1156	21.0182
g__uncultured	324	5.89091	g__Capnocytophaga	1144	20.8
g__Candidatus_Udaeobacter	319	5.8	g__Craurococcus-Caldovatus	1128	20.5091
g__WPS-2	317	5.76364	g__Alloscardovia	1118	20.3273
g__Fretibacterium	311	5.65455	g__Dietzia	1113	20.2364
g__Muribaculaceae	310	5.63636	g__Aerosphaera	1078	19.6
g__Bacteroides	303	5.50909	g__Nissabacter	1078	19.6
g__Psychrobacter	303	5.50909	g__Exiguobacterium	1070	19.4545
g__Ligilactobacillus	296	5.38182	f__Cellulomonadaceae	1046	19.0182
g__HT002	288	5.23636	g__Facklamia	1020	18.5455
g__Novosphingobium	282	5.12727	g__Ralstonia	1001	18.2
g__uncultured	275	5	g__Faecalibacterium	973	17.6909
g__F0058	274	4.98182	g__Romboutsia	901	16.3818
g__Porphyrobacter	274	4.98182	g__Erysipelothrix	851	15.4727
g__Kozakia	271	4.92727	g__Jeotgalicoccus	796	14.4727
g__Gemmata	258	4.69091	g__Oribacterium	777	14.1273
g__BIrii41	257	4.67273	g__Ligilactobacillus	776	14.1091
g__Microvirga	256	4.65455	g__Aeromicrobium	769	13.9818
g__Desemzia	255	4.63636	g__uncultured	763	13.8727
g__Occallatibacter	255	4.63636	g__Skermanella	751	13.6545
g__Niastella	252	4.58182	g__Williamsia	724	13.1636
g__0319-6G20	249	4.52727	g__Timonella	721	13.1091
g__uncultured	243	4.41818	g__Muribaculaceae	715	13
g__Prevotella_9	240	4.36364	g__Serinicoccus	693	12.6
g__Dongia	237	4.30909	g__uncultured	692	12.5818
f__Acidobacteriaceae_(Subgroup_1)	236	4.29091	g__Mucilaginibacter	684	12.4364
g__[Eubacterium]_nodatum_group	236	4.29091	f__Yersiniaceae	676	12.2909
f__Steroidobacteraceae	236	4.29091	g__Pseudoglutamicibacter	666	12.1091
g__Roseomonas	235	4.27273	g__Marmoricola	645	11.7273
g__Subdoligranulum	226	4.10909	g__Altererythrobacter	637	11.5818
g__uncultured	225	4.09091	g__Cupriavidus	637	11.5818
g__Absconditabacteriales_(SR1)	222	4.03636	c__Alphaproteobacteria	620	11.2727
g__Luteitalea	212	3.85455	f__Geodermatophilaceae	598	10.8727
g__Pontibacter	209	3.8	f__Staphylococcaceae	597	10.8545
g__Chlamydia	207	3.76364	g__Blastomonas	597	10.8545
g__Acidicaldus	201	3.65455	f__Cyclobacteriaceae	595	10.8182
g__Acidisoma	200	3.63636	g__Sutterella	581	10.5636
g__Nevskia	198	3.6	g__Dermabacter	555	10.0909
g__uncultured	196	3.56364	g__Chelatococcus	552	10.0364
g__uncultured	195	3.54545	g__Cnuella	549	9.98182
g__Pseudacidovorax	194	3.52727	g__Lysobacter	541	9.83636
g__Atopobiaceae	192	3.49091	g__env.OPS_17	537	9.76364
g__Nannocystis	192	3.49091	g__uncultured	526	9.56364
f__Micromonosporaceae	189	3.43636	g__Caulobacter	515	9.36364
f__Cellulomonadaceae	187	3.4	g__Phascolarctobacterium	514	9.34545
g__uncultured	182	3.30909	g__Acetoanaerobium	499	9.07273
g__Acidibacter	181	3.29091	c__Bacilli	497	9.03636
g__Loigolactobacillus	180	3.27273	g__Blautia	486	8.83636
g__Alcanivorax	179	3.25455	f__Magnetospirillaceae	486	8.83636
g__Sutterella	178	3.23636	g__Thermoanaerobacterium	481	8.74545
g__DNF00809	174	3.16364	g__Psychrobacter	481	8.74545
g__Extensimonas	170	3.09091	g__Duganella	476	8.65455
g__Eremococcus	165	3	g__Phaseolibacter	470	8.54545
g__Xanthomonas	165	3	g__Proteiniclasticum	467	8.49091
g__Lysobacter	162	2.94545	g__Oligella	463	8.41818
f__Leptotrichiaceae	161	2.92727	g__uncultured	462	8.4
g__uncultured	161	2.92727	g__Streptomyces	457	8.30909
g__Rugamonas	160	2.90909	g__Auricoccus-Abyssicoccus	457	8.30909
c__Gammaproteobacteria	159	2.89091	g__Hydrogenophaga	456	8.29091
g__Glycomyces	158	2.87273	f__Chitinophagaceae	450	8.18182
g__Allostreptomyces	158	2.87273	g__Alcanivorax	446	8.10909
g__Inhella	158	2.87273	g__Prevotellaceae_UCG-001	443	8.05455
g__Photobacterium	156	2.83636	g__UCG-002	441	8.01818
g__Pseudonocardia	155	2.81818	g__YC-ZSS-LKJ147	437	7.94545
g__Haliangium	154	2.8	g__AKIW781	430	7.81818
g__Selenomonas	151	2.74545	g__Peredibacter	426	7.74545
g__Idiomarinaceae	150	2.72727	g__[Eubacterium]_tenue_group	424	7.70909
g__67-14	147	2.67273	g__AKYH767	404	7.34545
g__uncultured	144	2.61818	g__Alcaligenaceae	401	7.29091
g__Vicinamibacter	144	2.61818	g__Xanthomonadaceae	395	7.18182
g__[Polyangium]_brachysporum_group	140	2.54545	g__Plot4-2H12	388	7.05455
g__Alkanindiges	139	2.52727	g__Catonella	377	6.85455
g__Xanthobacteraceae	138	2.50909	g__Stakelama	365	6.63636
f__Microscillaceae	137	2.49091	g__Pseudorhizobium	359	6.52727
f__Blastocatellaceae	137	2.49091	g__Atopobiaceae	355	6.45455
g__Dokdonella	136	2.47273	g__Gordonia	353	6.41818
g__Geobacillus	132	2.4	g__Siphonobacter	348	6.32727
g__Abiotrophia	128	2.32727	g__F0332	344	6.25455
g__Nostoc_PCC-73102	126	2.29091	g__Tannerella	344	6.25455
f__Devosiaceae	126	2.29091	f__Alteromonadaceae	343	6.23636
g__Ellin517	125	2.27273	g__Dermacoccus	342	6.21818
g__Melghirimyces	123	2.23636	g__Planifilum	341	6.2
g__Scardovia	122	2.21818	g__Aeribacillus	337	6.12727
g__SN8	122	2.21818	g__Alkanindiges	337	6.12727
g__KD4-96	119	2.16364	g__Dokdonella	336	6.10909
g__Roseburia	119	2.16364	f__Butyricicoccaceae	334	6.07273
g__Thauera	119	2.16364	g__Blastocatella	326	5.92727
g__Mannheimia	119	2.16364	g__Acholeplasma	326	5.92727
g__Thermosporothrix	117	2.12727	g__Legionella	326	5.92727
f__Ktedonobacteraceae	114	2.07273	g__Weissella	319	5.8
g__Actinomycetospora	113	2.05455	g__Arcticibacter	317	5.76364
g__TK10	113	2.05455	g__Cardiobacterium	313	5.69091
g__Rhodoplanes	113	2.05455	g__SH-PL14	310	5.63636
g__Cellvibrio	113	2.05455	g__Cellvibrio	309	5.61818
g__Peptoclostridium	112	2.03636	g__Varibaculum	305	5.54545
g__Cupriavidus	112	2.03636	g__Nocardiopsis	304	5.52727
g__uncultured	110	2	f__Methylopilaceae	304	5.52727
g__Paucilactobacillus	110	2	g__Geodermatophilus	301	5.47273
g__Alcaligenaceae	109	1.98182	g__Mycoplasma	297	5.4
g__Lachnospiraceae_NK4A136_group	108	1.96364	g__[Eubacterium]_brachy_group	297	5.4
g__uncultured	108	1.96364	g__Helcobacillus	296	5.38182
g__Xylophilus	107	1.94545	g__Sphingopyxis	288	5.23636
g__Sideroxydans	107	1.94545	g__Quadrisphaera	286	5.2
g__env.OPS_17	106	1.92727	g__Devosiaceae	284	5.16364
f__Hungateiclostridiaceae	105	1.90909	f__Clostridiaceae	283	5.14545
o__Rickettsiales	104	1.89091	g__Xenophilus	281	5.10909
g__Spirillospora	103	1.87273	g__OLB15	279	5.07273
g__Candidatus_Caldatribacterium	102	1.85455	g__Thermomonas	278	5.05455
g__type_III	102	1.85455	g__JGI_0000069-P22	276	5.01818
f__Hyphomicrobiaceae	102	1.85455	g__Sericytochromatia	270	4.90909
g__Morganella	102	1.85455	g__Fructilactobacillus	270	4.90909
g__Puia	99	1.8	g__Luteitalea	269	4.89091
g__IMCC26256	99	1.8	g__Rufibacter	268	4.87273
g__Allobaculum	98	1.78182	g__Dorea	266	4.83636
g__Clostridium_sensu_stricto_9	98	1.78182	g__Holdemanella	265	4.81818
g__Arsenicitalea	98	1.78182	g__Cellulomonas	264	4.8
g__Fimbriimonadaceae	97	1.76364	g__Shinella	264	4.8
g__Flaviaesturariibacter	97	1.76364	g__Moryella	263	4.78182
f__Chitinophagaceae	96	1.74545	g__Methylophilus	262	4.76364
g__Agrilactobacillus	96	1.74545	f__Streptomycetaceae	257	4.67273
g__Aridibacter	95	1.72727	g__Starkeya	256	4.65455
g__Faecalibacterium	95	1.72727	g__Zoogloea	255	4.63636
g__Ensifer	94	1.70909	g__Solirubrobacter	254	4.61818
g__Mangrovibacter	94	1.70909	g__Rhodothermaceae	251	4.56364
g__Cosenzaea	94	1.70909	g__Fontibacillus	249	4.52727
g__Blastocatellaceae	92	1.67273	g__Nevskia	249	4.52727
g__Akkermansia	92	1.67273	g__Peptococcus	247	4.49091
g__Halotalea	91	1.65455	g__Limnobacter	245	4.45455
g__Luteibacter	91	1.65455	g__Salinimonas	245	4.45455
g__Catonella	90	1.63636	g__uncultured	244	4.43636
g__Marinimicrobium	90	1.63636	g__Macellibacteroides	240	4.36364
g__Alysiella	89	1.61818	f__Nostocaceae	238	4.32727
f__Streptomycetaceae	88	1.6	g__uncultured	237	4.30909
g__Aureimonas	87	1.58182	g__Pontibacter	237	4.30909
g__Halomonas	87	1.58182	g__Trabulsiella	236	4.29091
g__Dietzia	87	1.58182	g__Vicinamibacteraceae	235	4.27273
g__Alcaligenes	86	1.56364	f__Solirubrobacteraceae	235	4.27273
g__Blautia	85	1.54545	g__Ornithinimicrobium	233	4.23636
g__Oscillibacter	85	1.54545	g__SJA-15	233	4.23636
g__uncultured	85	1.54545	g__Tychonema_CCAP_1459-11B	233	4.23636
g__Neorhizobium	83	1.50909	o__Cytophagales	230	4.18182
f__Thermomonosporaceae	82	1.49091	f__Promicromonosporaceae	228	4.14545
g__Limosilactobacillus	82	1.49091	g__Neorhizobium	226	4.10909
g__Mycoplasma	82	1.49091	g__Magnetospirillum	225	4.09091
__	82	1.49091	f__Stappiaceae	223	4.05455
g__Ammoniphilus	80	1.45455	g__Truepera	222	4.03636
g__Brachybacterium	79	1.43636	g__Clostridium_sensu_stricto_8	221	4.01818
g__Alistipes	78	1.41818	g__Sinomonas	219	3.98182
g__Prevotellaceae_Ga6A1_group	76	1.38182	g__Iamia	218	3.96364
g__Tannerella	76	1.38182	g__Carnobacterium	216	3.92727
g__Defluviitaleaceae_UCG-011	76	1.38182	g__uncultured	215	3.90909
f__Sandaracinaceae	74	1.34545	g__Saccharothrix	214	3.89091
g__KF-JG30-B3	74	1.34545	g__Absconditabacteriales_(SR1)	214	3.89091
g__uncultured	74	1.34545	g__uncultured	211	3.83636
g__Facklamia	73	1.32727	g__Fournierella	211	3.83636
f__Anaerovoracaceae	73	1.32727	g__Kineosphaera	210	3.81818
g__Qipengyuania	73	1.32727	g__Kineococcus	209	3.8
g__Conexibacter	72	1.30909	g__[Eubacterium]_nodatum_group	208	3.78182
g__Intestinibacter	72	1.30909	g__Trueperella	207	3.76364
g__uncultured	72	1.30909	g__Tabrizicola	206	3.74545
g__Phyllobacterium	71	1.29091	g__Tepidicella	203	3.69091
g__Slackia	70	1.27273	g__Alistipes	202	3.67273
g__Thermus	69	1.25455	g__Candidatus_Udaeobacter	201	3.65455
g__Gastranaerophilales	69	1.25455	g__Butyricimonas	199	3.61818
g__Mobilitalea	69	1.25455	g__Longimicrobium	198	3.6
g__uncultured	68	1.23636	g__Stackebrandtia	197	3.58182
f__Staphylococcaceae	67	1.21818	g__[Eubacterium]_ruminantium_group	197	3.58182
g__Acidobacteriales	67	1.21818	g__Selenomonas	197	3.58182
g__uncultured	66	1.2	g__uncultured	196	3.56364
g__P3OB-42	66	1.2	f__Nocardiopsaceae	193	3.50909
g__uncultured	66	1.2	g__Erythrobacter	193	3.50909
g__Mucilaginibacter	65	1.18182	g__Fibrella	192	3.49091
g__Macellibacteroides	64	1.16364	g__Ileibacterium	191	3.47273
g__Myxococcaceae	64	1.16364	g__Alcaligenes	191	3.47273
g__Chitinophaga	61	1.10909	g__Salipaludibacillus	190	3.45455
g__Trueperella	61	1.10909	g__Desemzia	190	3.45455
g__Clostridia_vadinBB60_group	60	1.09091	g__HT002	189	3.43636
g__Devosiaceae	59	1.07273	f__Atopobiaceae	188	3.41818
g__MND1	58	1.05455	g__mle1-27	188	3.41818
g__Moryella	57	1.03636	g__F082	187	3.4
g__Phaselicystis	57	1.03636	g__Caldalkalibacillus	187	3.4
f__Solirubrobacteraceae	55	1	g__Saccharopolyspora	186	3.38182
g__Armatimonadales	55	1	g__Roseburia	186	3.38182
g__Terrimonas	55	1	g__Cardiobacteriales	186	3.38182
g__[Eubacterium]_saphenum_group	55	1	g__Catenococcus	186	3.38182
g__Bulleidia	54	0.981818	g__Pir4_lineage	185	3.36364
g__Aliicoccus	54	0.981818	g__Ruminococcus	181	3.29091
g__URHD0088	53	0.963636	g__Phreatobacter	181	3.29091
g__uncultured	53	0.963636	g__Pseudonocardia	180	3.27273
g__uncultured	52	0.945455	f__Blastocatellaceae	178	3.23636
g__Neomicrococcus	51	0.927273	g__Methyloversatilis	178	3.23636
g__CENA359	51	0.927273	g__uncultured	177	3.21818
g__uncultured	51	0.927273	g__Azospirillaceae	177	3.21818
g__Marmoricola	50	0.909091	g__Phormidium_CYN64	176	3.2
g__Obscuribacteraceae	50	0.909091	g__uncultured	176	3.2
g__Alkalibacterium	50	0.909091	g__uncultured	176	3.2
g__Pseudoclavibacter	49	0.890909	g__Butyricicoccus	175	3.18182
g__Odoribacter	49	0.890909	g__Kytococcus	174	3.16364
g__Bavariicoccus	48	0.872727	c__Acidimicrobiia	172	3.12727
g__Pediococcus	48	0.872727	g__Glutamicibacter	171	3.10909
g__Secundilactobacillus	48	0.872727	g__Streptomycetaceae	171	3.10909
g__Ellin6055	48	0.872727	g__Fulvimonas	170	3.09091
g__Methylobacillus	48	0.872727	g__Rivibacter	169	3.07273
o__Pseudomonadales	48	0.872727	f__Gemmatimonadaceae	168	3.05455
g__Ureaplasma	47	0.854545	g__Actinomycetospora	167	3.03636
g__Jeotgalicoccus	47	0.854545	g__Terribacillus	167	3.03636
g__Ruminococcus	47	0.854545	g__[Ruminococcus]_torques_group	166	3.01818
g__Candidatus_Xiphinematobacter	47	0.854545	f__Oscillospiraceae	164	2.98182
g__Blastocatella	46	0.836364	g__Paludicola	164	2.98182
g__Geminicoccus	46	0.836364	g__S0134_terrestrial_group	164	2.98182
g__DS-100	45	0.818182	g__Caldibacillus	163	2.96364
f__Burkholderiaceae	45	0.818182	g__uncultured	161	2.92727
f__Alteromonadaceae	45	0.818182	g__KD4-96	161	2.92727
g__Blfdi19	44	0.8	g__uncultured	160	2.90909
g__uncultured	44	0.8	g__Candidatus_Obscuribacter	159	2.89091
g__Actinocorallia	43	0.781818	g__Candidatus_Protochlamydia	159	2.89091
g__Arachidicoccus	43	0.781818	g__Anaeromyxobacter	158	2.87273
g__uncultured	43	0.781818	g__Sporichthya	157	2.85455
g__Incertae_Sedis	42	0.763636	g__Arsenicicoccus	157	2.85455
g__Caulobacter	42	0.763636	g__Falsirhodobacter	157	2.85455
g__Diplorickettsia	42	0.763636	g__Candidatus_Alysiosphaera	157	2.85455
g__Dysgonomonas	41	0.745455	g__TRA3-20	154	2.8
g__Subgroup_7	41	0.745455	g__uncultured	153	2.78182
g__Tepidisphaeraceae	41	0.745455	g__Azospirillum	153	2.78182
g__Niveispirillum	41	0.745455	g__Vulcaniibacterium	153	2.78182
g__Jatrophihabitans	41	0.745455	g__uncultured	152	2.76364
g__Gracilibacillus	40	0.727273	g__Azospira	152	2.76364
g__Acetitomaculum	40	0.727273	f__Micromonosporaceae	151	2.74545
g__Paenirhodobacter	40	0.727273	g__Peptostreptococcus	150	2.72727
o__Polyangiales	39	0.709091	g__Qipengyuania	150	2.72727
g__SH-PL14	39	0.709091	g__Methylotenera	149	2.70909
g__uncultured	39	0.709091	g__Flavisolibacter	148	2.69091
g__Iamia	39	0.709091	g__Kapabacteriales	148	2.69091
g__Paenalcaligenes	39	0.709091	g__Acuticoccus	148	2.69091
g__Pelagicoccus	39	0.709091	g__Belnapia	147	2.67273
g__Desulfovibrio	38	0.690909	g__Caenimonas	147	2.67273
g__Savagea	38	0.690909	g__Pseudoalteromonas	147	2.67273
g__Proteiniclasticum	38	0.690909	g__uncultured	146	2.65455
g__Opitutus	38	0.690909	g__Phytohabitans	145	2.63636
g__Actinophytocola	37	0.672727	g__Oxalicibacterium	145	2.63636
g__RB41	37	0.672727	g__Flavitalea	144	2.61818
g__Thermoanaerobacterium	37	0.672727	g__Phaselicystis	144	2.61818
g__Subgroup_10	37	0.672727	g__Subgroup_10	143	2.6
g__Amb-16S-1323	37	0.672727	c__Bacteroidia	143	2.6
g__Nordella	37	0.672727	g__Hoeflea	142	2.58182
g__Incertae_Sedis	37	0.672727	g__Prauserella	141	2.56364
g__Haloactinobacterium	36	0.654545	g__P3OB-42	141	2.56364
g__Phytohabitans	36	0.654545	f__Devosiaceae	139	2.52727
g__Thermopolyspora	36	0.654545	g__uncultured	138	2.50909
g__Prevotellaceae_UCG-004	36	0.654545	g__Subdoligranulum	138	2.50909
g__OLB8	36	0.654545	g__Verticiella	138	2.50909
g__Sericytochromatia	36	0.654545	g__vadinBE97	138	2.50909
g__Chthoniobacter	36	0.654545	g__Auritidibacter	137	2.49091
g__Olsenella	35	0.636364	g__[Ruminococcus]_gauvreauii_group	136	2.47273
g__Pseudarcobacter	35	0.636364	g__Geminicoccus	136	2.47273
g__Zhizhongheella	35	0.636364	g__uncultured	135	2.45455
g__Parviterribacter	34	0.618182	g__Chitinophaga	134	2.43636
g__uncultured	34	0.618182	g__Mitsuokella	134	2.43636
g__Pir4_lineage	34	0.618182	g__Gaiella	133	2.41818
g__Vulcaniibacterium	34	0.618182	g__Leptolyngbya_VRUC_135	133	2.41818
g__Ornithinimicrobium	33	0.6	g__Tepidisphaeraceae	133	2.41818
g__Serinicoccus	33	0.6	g__uncultured	133	2.41818
g__Rhabdobacter	33	0.6	g__vadinHA49	132	2.4
g__uncultured	33	0.6	g__Nakamurella	131	2.38182
o__Oscillospirales	33	0.6	g__Saccharomonospora	131	2.38182
g__Acidisphaera	33	0.6	f__Geminicoccaceae	131	2.38182
g__Flaviflexus	33	0.6	g__uncultured	131	2.38182
f__Opitutaceae	33	0.6	g__uncultured	130	2.36364
g__Saccharomonospora	32	0.581818	g__Gitt-GS-136	130	2.36364
g__Marinomonas	32	0.581818	f__Paracaedibacteraceae	130	2.36364
g__uncultured	31	0.563636	g__Edaphobaculum	129	2.34545
g__uncultured	31	0.563636	f__Saprospiraceae	129	2.34545
g__Lentimicrobium	31	0.563636	g__Desulfovibrio	129	2.34545
g__uncultured	31	0.563636	g__Enteractinococcus	128	2.32727
f__Peptostreptococcaceae	31	0.563636	g__MB-A2-108	128	2.32727
g__Palleronia-Pseudomaribius	31	0.563636	g__JG30-KF-CM66	128	2.32727
g__Gordonia	31	0.563636	g__Azomonas	128	2.32727
o__Bacteroidales	30	0.545455	g__[Eubacterium]_siraeum_group	127	2.30909
g__Arcobacter	30	0.545455	g__Variovorax	127	2.30909
g__Truepera	30	0.545455	g__uncultured	126	2.29091
g__Rummeliibacillus	30	0.545455	g__Paucilactobacillus	126	2.29091
g__uncultured	30	0.545455	g__Fusibacter	126	2.29091
g__Asticcacaulis	30	0.545455	g__Vitreoscilla	126	2.29091
g__Luteimonas	30	0.545455	g__Olsenella	125	2.27273
g__WCHB1-41	30	0.545455	g__Rhodopirellula	125	2.27273
g__Gaiella	29	0.527273	g__Pigmentiphaga	125	2.27273
g__Johnsonella	29	0.527273	g__Yaniella	124	2.25455
g__Anaerovorax	28	0.509091	g__[Anaerorhabdus]_furcosa_group	124	2.25455
g__Roseisolibacter	28	0.509091	g__Geothermomicrobium	124	2.25455
g__Longimicrobium	28	0.509091	g__Clostridium_sensu_stricto_3	124	2.25455
g__Rokubacteriales	28	0.509091	g__Limnochordaceae	124	2.25455
g__Labrys	28	0.509091	g__Geodermatophilaceae	123	2.23636
g__Ralstonia	28	0.509091	g__Parviterribacter	123	2.23636
g__Lysinimonas	27	0.490909	g__uncultured	123	2.23636
f__Eggerthellaceae	27	0.490909	g__Allostreptomyces	122	2.21818
g__Dubosiella	27	0.490909	g__Paracoccus	122	2.21818
g__Butyricicoccus	27	0.490909	g__BD2-11_terrestrial_group	121	2.2
g__uncultured	27	0.490909	g__Paraherbaspirillum	121	2.2
g__Gluconobacter	27	0.490909	g__Flavihumibacter	120	2.18182
g__Devosia	27	0.490909	g__Terrimonas	120	2.18182
g__Tardiphaga	27	0.490909	g__Prevotellaceae_NK3B31_group	119	2.16364
g__Bergeriella	27	0.490909	g__NS11-12_marine_group	119	2.16364
g__CCD24	27	0.490909	o__Cyanobacteriales	119	2.16364
g__JG36-TzT-191	27	0.490909	g__Fonticella	119	2.16364
g__uncultured	26	0.472727	g__Verrucomicrobiales	119	2.16364
f__Erysipelotrichaceae	26	0.472727	g__WPS-2	119	2.16364
g__Planctomicrobium	26	0.472727	g__Terrisporobacter	118	2.14545
f__Vicinamibacteraceae	26	0.472727	g__mle1-8	118	2.14545
g__SC-I-84	26	0.472727	g__Thauera	118	2.14545
f__Atopobiaceae	25	0.454545	g__Bifidobacteriaceae	117	2.12727
g__uncultured	25	0.454545	g__Sporosarcina	117	2.12727
f__Chloroflexaceae	25	0.454545	g__Clostridia_vadinBB60_group	117	2.12727
g__Terriglobus	25	0.454545	g__OLB14	116	2.10909
g__11-24	25	0.454545	g__uncultured	116	2.10909
g__Acetoanaerobium	25	0.454545	g__uncultured	114	2.07273
g__Williamsia	25	0.454545	g__Sphaerotilus	114	2.07273
g__uncultured	25	0.454545	g__Asticcacaulis	113	2.05455
g__Dellaglioa	24	0.436364	g__Thiopseudomonas	113	2.05455
g__uncultured	24	0.436364	g__Dermatophilus	112	2.03636
g__Plot4-2H12	24	0.436364	g__Petrimonas	112	2.03636
o__Solirubrobacterales	23	0.418182	g__Beijerinckiaceae	111	2.01818
g__F082	23	0.418182	g__Candidatus_Jidaibacter	111	2.01818
g__Streptohalobacillus	23	0.418182	g__Blastocatellaceae	110	2
g__Planifilum	23	0.418182	g__Nannocystis	110	2
g__[Eubacterium]_yurii_group	23	0.418182	g__Novispirillum	110	2
g__Syntrophaceticus	23	0.418182	c__Gammaproteobacteria	110	2
g__Pirellula	23	0.418182	g__Okibacterium	109	1.98182
g__TRA3-20	23	0.418182	g__Clostridium_sensu_stricto_10	107	1.94545
g__Moraxellaceae	23	0.418182	g__Family_XIII_AD3011_group	107	1.94545
g__Actinoplanes	22	0.4	g__Leucobacter	106	1.92727
g__Gluconacetobacter	22	0.4	g__Thermoflexibacter	106	1.92727
g__Corticibacterium	22	0.4	g__Dellaglioa	106	1.92727
g__Cellulomonadaceae	21	0.381818	g__Coprococcus	106	1.92727
g__Aeromicrobium	21	0.381818	o__Rhizobiales	106	1.92727
g__Rhodocytophaga	21	0.381818	g__Oligotropha	106	1.92727
g__Nosocomiicoccus	21	0.381818	g__Vogesella	106	1.92727
g__Pseudorhizobium	21	0.381818	g__Rhodonellum	105	1.90909
o__Microtrichales	21	0.381818	f__Flavobacteriaceae	104	1.89091
g__Candidatus_Alysiosphaera	21	0.381818	f__Sporolactobacillaceae	104	1.89091
g__Woeseia	21	0.381818	g__Oscillospiraceae	103	1.87273
g__FCPS473	20	0.363636	g__Rugamonas	102	1.85455
o__Cyanobacteriales	20	0.363636	g__Thermoactinomyces	101	1.83636
g__Tychonema_CCAP_1459-11B	20	0.363636	p__Firmicutes	100	1.81818
g__Erysipelotrichaceae_UCG-006	20	0.363636	g__Amphibacillus	100	1.81818
g__Subgroup_2	20	0.363636	g__uncultured	99	1.8
g__Monoglobus	20	0.363636	g__SAR324_clade(Marine_group_B)	99	1.8
g__Rhodovastum	20	0.363636	g__Aridibacter	97	1.76364
g__MB-A2-108	19	0.345455	g__Ohtaekwangia	97	1.76364
g__Gitt-GS-136	19	0.345455	c__Cyanobacteriia	97	1.76364
g__uncultured	19	0.345455	g__Pseudochrobactrum	97	1.76364
g__Swaminathania	19	0.345455	g__Candidatus_Riegeria	97	1.76364
g__Rhodomicrobium	19	0.345455	g__Rhodanobacteraceae	97	1.76364
g__Xanthomonadaceae	19	0.345455	g__CAP-aah99b04	95	1.72727
g__Mailhella	18	0.327273	g__Prevotellaceae_UCG-004	95	1.72727
g__bacteriap25	18	0.327273	g__Fibrisoma	95	1.72727
o__Vicinamibacterales	18	0.327273	g__Oceaniovalibus	95	1.72727
g__Tabrizicola	18	0.327273	g__0319-7L14	94	1.70909
g__Nitrosospira	18	0.327273	g__uncultured	93	1.69091
g__Dyella	18	0.327273	g__Rhodocytophaga	92	1.67273
g__uncultured	18	0.327273	g__JGI_0001001-H03	91	1.65455
g__Lacunisphaera	18	0.327273	g__Macrococcus	91	1.65455
g__Roseibacillus	18	0.327273	g__Z-35	91	1.65455
g__Virgisporangium	17	0.309091	g__mle1-7	90	1.63636
g__Pedomicrobium	17	0.309091	g__Luteimonas	89	1.61818
g__Microbulbifer	17	0.309091	g__Dysgonomonas	88	1.6
g__Xiangella	16	0.290909	f__Peptostreptococcales-Tissierellales	87	1.58182
g__Edaphobaculum	16	0.290909	g__Ancalomicrobium	87	1.58182
g__Rufibacter	16	0.290909	g__Candidatus_Paracaedibacter	86	1.56364
g__Latescibacterota	16	0.290909	g__Prevotellaceae_UCG-003	84	1.52727
g__MBNT15	16	0.290909	g__Butyrivibrio	84	1.52727
g__Aquisphaera	16	0.290909	g__Lachnospiraceae_ND3007_group	84	1.52727
g__uncultured	16	0.290909	g__Desulfitibacter	84	1.52727
g__A0839	16	0.290909	g__Nocardia	83	1.50909
g__Kaistia	16	0.290909	g__Candidatus_Rubidus	83	1.50909
g__Methyloversatilis	16	0.290909	g__DNF00809	82	1.49091
g__Faucicola	16	0.290909	g__Sphingomonadaceae	82	1.49091
g__Nocardia	16	0.290909	g__Microvirgula	82	1.49091
g__Taibaiella	15	0.272727	g__Akkermansia	82	1.49091
g__Desulfomicrobium	15	0.272727	f__Dermabacteraceae	81	1.47273
g__Acidipila-Silvibacterium	15	0.272727	g__Oscillospirales	81	1.47273
g__Edaphobacter	15	0.272727	g__Gracilibacteria	80	1.45455
g__[Eubacterium]_hallii_group	15	0.272727	g__Amaricoccus	79	1.43636
g__Sphingorhabdus	15	0.272727	c__Thermoleophilia	78	1.41818
g__Stakelama	15	0.272727	g__D05-2	78	1.41818
g__R7C24	15	0.272727	g__Falsarthrobacter	77	1.4
g__uncultured	14	0.254545	g__uncultured	77	1.4
g__Leptolyngbya_Es-Yyy1000	14	0.254545	g__Chthoniobacter	77	1.4
g__Lihuaxuella	14	0.254545	g__Scytonema_UCFS19	76	1.38182
g__Irregularibacter	14	0.254545	g__Obscuribacteraceae	76	1.38182
g__Romboutsia	14	0.254545	f__Selenomonadaceae	76	1.38182
g__Reyranella	14	0.254545	g__HN-HF0106	75	1.36364
g__Kineococcus	13	0.236364	g__Sporolituus	75	1.36364
g__Solirubrobacter	13	0.236364	g__Tsukamurella	74	1.34545
f__Cryomorphaceae	13	0.236364	g__Fusicatenibacter	74	1.34545
g__Succiniclasticum	13	0.236364	g__uncultured	74	1.34545
g__Zavarzinella	13	0.236364	g__Incertae_Sedis	73	1.32727
g__Hirschia	13	0.236364	g__Arthrobacter	72	1.30909
g__Oxalicibacterium	13	0.236364	g__uncultured	72	1.30909
g__Aquicella	13	0.236364	g__Dubosiella	72	1.30909
g__Marinobacter	13	0.236364	g__Pseudoduganella	72	1.30909
__	12	0.218182	g__Peptoclostridium	71	1.29091
g__uncultured	12	0.218182	g__Rokubacteriales	70	1.27273
g__Bifidobacteriaceae	12	0.218182	g__NS9_marine_group	68	1.23636
g__Lineage_IIa	11	0.2	g__Eremococcus	68	1.23636
g__Butyrivibrio	11	0.2	g__Phyllobacterium	68	1.23636
g__Lachnospiraceae_UCG-006	11	0.2	g__WCHB1-41	68	1.23636
g__Ciceribacter	11	0.2	g__Flaviaesturariibacter	66	1.2
o__Coriobacteriales	10	0.181818	g__uncultured	66	1.2
g__Oligoflexus	10	0.181818	f__Halomonadaceae	66	1.2
g__Saccharibacillus	10	0.181818	g__Marinomonas	66	1.2
g__Skermanella	10	0.181818	g__Tannerellaceae	65	1.18182
g__Methyloligellaceae	10	0.181818	g__UCG-010	65	1.18182
g__Rhizobiaceae	10	0.181818	g__Kineosporiaceae	64	1.16364
g__Aquaspirillum	10	0.181818	g__Beutenbergia	64	1.16364
g__Geodermatophilus	10	0.181818	g__PMMR1	64	1.16364
g__Planosporangium	9	0.163636	g__uncultured	62	1.12727
g__MWH-CFBk5	9	0.163636	g__uncultured	62	1.12727
g__Fictibacillus	9	0.163636	g__Clostridium_sensu_stricto_5	62	1.12727
g__Acidaminococcus	9	0.163636	g__Bergeriella	62	1.12727
g__Gracilibacteria	9	0.163636	g__Bhargavaea	61	1.10909
p__Actinobacteriota	9	0.163636	g__Crassaminicella	61	1.10909
g__Shinella	9	0.163636	g__Herpetosiphon	60	1.09091
g__Hydrogenobacter	8	0.145455	g__Niveispirillum	60	1.09091
g__S0134_terrestrial_group	8	0.145455	g__Ornithinicoccus	59	1.07273
g__Vicinamibacteraceae	8	0.145455	g__Phormidium_SAG_37.90	59	1.07273
g__Roseiarcus	8	0.145455	g__Aurantisolimonas	58	1.05455
g__Mycoplana	8	0.145455	g__Algoriphagus	58	1.05455
g__Pedosphaeraceae	8	0.145455	g__[Eubacterium]_hallii_group	57	1.03636
g__Weissella	7	0.127273	g__Corticibacterium	57	1.03636
g__hgcI_clade	7	0.127273	g__OLB8	56	1.01818
g__uncultured	6	0.109091	g__Youngiibacter	56	1.01818
g__Craurococcus-Caldovatus	6	0.109091	g__uncultured	55	1
g__uncultured	6	0.109091	g__Nodosilinea_PCC-7104	55	1
g__Pseudolabrys	6	0.109091	g__Roseisolibacter	55	1
g__uncultured	5	0.0909091	g__SN8	55	1
g__Sandaracinus	5	0.0909091	g__Acidiphilium	54	0.981818
g__uncultured	4	0.0727273	o__Bacteroidales	53	0.963636
g__Ohtaekwangia	2	0.0363636	g__Tyzzerella	51	0.927273
			g__Monoglobus	51	0.927273
			g__uncultured	50	0.909091
			g__Leptolyngbya_Es-Yyy1000	50	0.909091
			g__Dielma	50	0.909091
			g__Rhodovastum	50	0.909091
			g__Necropsobacter	50	0.909091
			g__uncultured	49	0.890909
			g__Pseudarcobacter	49	0.890909
			g__Jeotgalibaca	49	0.890909
			g__Sphingoaurantiacus	49	0.890909
			g__Erysipelotrichaceae_UCG-003	48	0.872727
			g__UCG-004	48	0.872727
			g__[Ruminococcus]_gnavus_group	48	0.872727
			g__Tepidimicrobium	48	0.872727
			f__Moraxellaceae	48	0.872727
			g__Cytophaga	47	0.854545
			g__uncultured	47	0.854545
			f__Dermatophilaceae	45	0.818182
			g__Leifsonia	45	0.818182
			g__Pirellula	45	0.818182
			f__Rhodocyclaceae	45	0.818182
			g__Ahniella	45	0.818182
			g__Bacteriovorax	44	0.8
			g__Antarcticibacterium	42	0.763636
			g__Georgfuchsia	42	0.763636
			g__Bacteroidetes_vadinHA17	41	0.745455
			g__Pyrinomonas	40	0.727273
			g__Prevotellaceae_Ga6A1_group	40	0.727273
			g__Arcobacter	40	0.727273
			g__Blfdi19	40	0.727273
			g__p-1088-a5_gut_group	40	0.727273
			g__uncultured	40	0.727273
			g__Pseudoclavibacter	39	0.709091
			g__JCM_18997	39	0.709091
			g__Chishuiella	39	0.709091
			g__Pleurocapsa_PCC-7319	39	0.709091
			g__Thermomonosporaceae	38	0.690909
			g__Thermobacillus	38	0.690909
			g__Salinimicrobium	37	0.672727
			g__uncultured	37	0.672727
			g__Aquincola	37	0.672727
			g__Haloactinopolyspora	36	0.654545
			g__Oligoflexus	36	0.654545
			g__Malikia	36	0.654545
			g__Mobilicoccus	35	0.636364
			g__Desulfomicrobium	35	0.636364
			g__Family_XI	35	0.636364
			g__BIrii41	35	0.636364
			g__uncultured	34	0.618182
			f__Family_XI	34	0.618182
			g__Gastranaerophilales	33	0.6
			g__Vagococcus	33	0.6
			g__Saccharimonadales	33	0.6
			g__R7C24	33	0.6
			f__Ilumatobacteraceae	32	0.581818
			g__uncultured	32	0.581818
			g__Gemmata	32	0.581818
			g__Spirochaeta_2	32	0.581818
			g__Xanthobacter	31	0.563636
			g__Simonsiella	31	0.563636
			g__uncultured	31	0.563636
			g__uncultured	30	0.545455
			f__Kineosporiaceae	29	0.527273
			g__Thermoanaerobacter	29	0.527273
			g__uncultured	29	0.527273
			g__uncultured	28	0.509091
			g__Terriglobus	27	0.490909
			g__Clostridium_sensu_stricto_12	27	0.490909
			g__[Eubacterium]_fissicatena_group	27	0.490909
			g__MND1	27	0.490909
			g__Cosenzaea	27	0.490909
			f__Opitutaceae	27	0.490909
			g__Umezawaea	26	0.472727
			g__Anaerolinea	26	0.472727
			g__uncultured	26	0.472727
			g__Rivicola	26	0.472727
			g__Diplorickettsia	26	0.472727
			g__Caldicellulosiruptor	25	0.454545
			g__Actimicrobium	25	0.454545
			g__UTBCD1	24	0.436364
			g__Parabacteroides	23	0.418182
			g__uncultured	23	0.418182
			g__Megamonas	23	0.418182
			g__DSSF69	23	0.418182
			g__Porphyrobacter	23	0.418182
			g__Alysiella	23	0.418182
			g__Candidatus_Cardinium	22	0.4
			g__uncultured	22	0.4
			g__Syntrophomonas	22	0.4
			g__Nitrosospira	22	0.4
			o__Pseudomonadales	22	0.4
			g__IMCC26134	22	0.4
			g__Ornithobacterium	21	0.381818
			g__uncultured	21	0.381818
			g__Pseudarcicella	20	0.363636
			p__Proteobacteria	20	0.363636
			g__uncultured	19	0.345455
			g__Odoribacter	19	0.345455
			g__Babeliales	19	0.345455
			f__Fibrobacteraceae	19	0.345455
			g__Marvinbryantia	19	0.345455
			g__CAG-352	19	0.345455
			g__Arsenicitalea	19	0.345455
			g__Aureimonas	19	0.345455
			f__Brevibacteriaceae	18	0.327273
			g__Fermentimonas	18	0.327273
			g__Planktosalinus	18	0.327273
			g__Nosocomiicoccus	18	0.327273
			g__Cellulomonadaceae	17	0.309091
			g__BSN166	17	0.309091
			g__uncultured	17	0.309091
			g__Catenisphaera	17	0.309091
			g__Gulbenkiania	17	0.309091
			g__wb1-P19	17	0.309091
			g__PeM15	16	0.290909
			g__Frisingicoccus	16	0.290909
			g__Myroides	15	0.272727
			g__Neo-b11	15	0.272727
			g__IMCC26256	14	0.254545
			f__Phormidiaceae	14	0.254545
			g__Catenibacterium	14	0.254545
			g__Defluviitaleaceae_UCG-011	14	0.254545
			o__Polyangiales	14	0.254545
			f__Pirellulaceae	14	0.254545
			g__uncultured	14	0.254545
			g__JG36-TzT-191	14	0.254545
			g__Lentimicrobium	13	0.236364
			g__Tundrisphaera	12	0.218182
			g__Defluviicoccus	11	0.2
			g__Candidatus_Rhabdochlamydia	11	0.2
			g__Subgroup_17	10	0.181818
			g__UBA12409	10	0.181818
			g__KCM-B-112	10	0.181818
			g__Lacunisphaera	10	0.181818
			g__Fluviicola	9	0.163636
			g__IheB3-7	9	0.163636
			g__Erysipelotrichaceae_UCG-006	9	0.163636
			g__Family_XIII_UCG-001	9	0.163636
			f__Streptosporangiaceae	8	0.145455
			g__Flexilinea	8	0.145455
			g__Rummeliibacillus	8	0.145455
			g__Lachnospira	8	0.145455
			g__Rubritepida	8	0.145455
			g__211ds20	8	0.145455
			g__Ferruginibacter	7	0.127273
			c__Acidobacteriae	5	0.0909091
			g__Gracilimonas	5	0.0909091
			g__IMCC26207	4	0.0727273
			g__Bacteroidales_RF16_group	4	0.0727273
			g__Intestinimonas	4	0.0727273
			g__Bilophila	2	0.0363636
