# Supplementary material for: The impact of vasectomy on the seminal microbiome: possible implications and source of microbes
Source: Hum Reprod Open. 2026 May 12;2026(3):hoag043. doi: 10.1093/hropen/hoag043 (PMC13278845; doi:10.1093/hropen/hoag043)
Supplement: hoag043_Supplementary_Data [file hoag043_supplementary_data.zip › Supplementary_Table S4.xlsx]

## Sheet: Hoja1
Supplementary Table S4. Mean relative abundance of amplicon sequence variants (ASVs) in semen and urine samples before vasectomy.
Taxonomy	Spre	Opre
g__Prevotella	0.847589	10.8934
f__Pseudomonadaceae	5.10381	8.78764
g__Acinetobacter	5.75479	4.71002
g__Staphylococcus	4.64672	4.67236
g__Lactobacillus	1.35459	3.61697
f__Comamonadaceae	0.143808	3.33546
g__Ezakiella	4.13761	3.07264
g__Streptococcus	6.13868	2.72816
g__Campylobacter	12.5393	2.65904
g__Prevotella_7	0.514665	2.61098
g__Escherichia-Shigella	0.444786	2.4472
f__Xanthobacteraceae	0.117407	2.41707
g__Corynebacterium	2.83495	2.33133
g__Cloacibacterium	0.0985442	1.92687
g__Micrococcus	0.51685	1.87446
g__Lawsonella	0.374477	1.75039
g__Thermus	0.00695656	1.64611
f__Pasteurellaceae	1.52463	1.62907
g__Fusobacterium	0.595599	1.48634
g__Porphyromonas	0.784719	1.33162
g__Peptoniphilus	6.4454	1.32965
f__Corynebacteriaceae	0.652647	1.24165
g__Mitochondria	0.273881	1.16285
g__Actinomyces	1.0091	1.16115
g__Neisseria	1.25088	1.159
g__Rothia	0.580273	1.14007
g__Globicatella	0.0847025	1.1338
g__Veillonella	4.29163	1.02086
g__Conservatibacter	1.62513	0.983833
g__Finegoldia	8.28789	0.949903
g__Pseudoxanthomonas	0.0460922	0.94772
g__Bacilli	0.0483081	0.91217
g__Limosilactobacillus	0.00937443	0.898993
g__Anaerococcus	4.59891	0.883345
g__Massilia	0.0485414	0.869294
g__Brevundimonas	0.145333	0.512127
g__Chryseobacterium	0.0868052	0.510137
g__Prevotella_9	0.0189982	0.50858
g__Geobacillus	0.0115439	0.479826
g__Corynebacteriaceae	2.50288	0.436068
g__P5D1-392	0.332354	0.425262
g__Luteibacter	0.00870882	0.423174
g__Flaviflexus	0.00576369	0.389251
g__Negativicoccus	2.76792	0.361862
g__Gemella	0.658967	0.280308
g__Novosphingobium	0.050372	0.269902
g__Dialister	0.689619	0.25428
g__Abiotrophia	0.0109057	0.246928
g__Atopobium	1.64535	0.229541
g__Bifidobacterium	0.0793899	0.222574
g__Brachybacterium	0.0531299	0.211201
f__Porphyromonadaceae	0	0.208042
g__Bacteroides	0.0334502	0.192156
g__Kocuria	0	0.188225
g__Stenotrophomonas	0.0392434	0.180147
g__Lactobacillales	0.337163	0.174059
g__Microvirga	0.0291489	0.16254
g__Ureaplasma	0.00714179	0.160819
g__Paenirhodobacter	0.00253204	0.151071
g__Roseomonas	0.028532	0.14952
g__Eikenella	0.0266135	0.148495
f__Weeksellaceae	0.108415	0.143619
g__uncultured	0	0.122155
g__Listeria	0	0.121188
g__Sphingobium	0.24057	0.119558
g__Luteolibacter	0	0.114193
g__Dietzia	0.0131786	0.108148
g__Alloscardovia	0.117094	0.107629
g__Xanthomonas	0.0145131	0.106212
g__Actinotignum	0.918028	0.102791
g__Photobacterium	0.0189623	0.102085
g__Pseudacidovorax	0.0617115	0.0982133
g__Georgenia	0.033242	0.0974978
g__Clostridia_UCG-014	0.0722382	0.0968886
g__Hydrogenobacter	0.0023004	0.0915355
f__Lactobacillaceae	0.374114	0.0877987
g__Jeotgalicoccus	0.00691317	0.0857971
g__Aerosphaera	0.309156	0.0844544
g__Oribacterium	0.0662822	0.0843006
g__Modestobacter	0	0.0837867
g__Capnocytophaga	0.0734547	0.0834858
g__Facklamia	0.00524095	0.0832037
g__Craurococcus-Caldovatus	0.00110071	0.0831961
f__Cellulomonadaceae	0.0208399	0.0823978
g__Nissabacter	0	0.0821462
g__67-14	0.0190747	0.0807426
g__Exiguobacterium	0.0318154	0.0805398
g__Gallicola	0.914913	0.0787501
g__Faecalibacterium	0.00921153	0.0784321
g__Aggregatibacter	0.0676413	0.0781294
g__Actinobaculum	0.311407	0.0715289
g__Skermanella	0.00168976	0.0711319
g__Muribaculaceae	0.0338898	0.0695534
g__Ralstonia	0.00399282	0.0683145
g__Romboutsia	0.00123975	0.067116
g__Pseudoglutamicibacter	0	0.0656148
g__Marmoricola	0.00799537	0.0652597
g__Mucilaginibacter	0.0111965	0.0632356
g__Erysipelothrix	0	0.0631172
g__[Eubacterium]_tenue_group	0	0.0594866
g__Aeromicrobium	0.00429969	0.0593396
g__Blastomonas	0.566504	0.0584853
g__uncultured	0.0314418	0.0574771
g__Williamsia	0.00284868	0.0572561
f__Yersiniaceae	0	0.0569121
f__Geodermatophilaceae	0	0.0567346
g__Timonella	0.116243	0.0565365
g__Legionella	0	0.0563792
g__Duganella	0	0.0563456
c__Alphaproteobacteria	0.00877573	0.0545727
g__Caulobacter	0.00289475	0.0543322
g__uncultured	0.00210346	0.0539536
g__YC-ZSS-LKJ147	0	0.0538812
g__Acholeplasma	0	0.0525163
g__Cnuella	0	0.0521542
g__Gordonia	0.00155567	0.0516466
g__Ligilactobacillus	0.0316943	0.0515728
g__Altererythrobacter	0.056729	0.0514498
g__Lysobacter	0.023012	0.0495362
c__Bacilli	0	0.049111
g__Cupriavidus	0.0110194	0.0472116
g__Serinicoccus	0.00582807	0.0471785
g__UCG-002	0	0.0469634
g__Sutterella	0.0129082	0.0468426
f__Staphylococcaceae	0.00684103	0.0465667
f__Cyclobacteriaceae	0	0.0461012
g__Phascolarctobacterium	0	0.0459983
g__Streptomyces	0.0514179	0.0453513
g__Fructilactobacillus	0	0.0432134
g__Weissella	0.000749148	0.0418437
g__Blautia	0.0090968	0.0415149
g__Dermabacter	0.136048	0.0400379
g__Murdochiella	0.278772	0.0399482
g__Thermomonas	0	0.0397997
g__uncultured	0.00258584	0.0397869
g__Prevotellaceae_UCG-001	0	0.0394784
g__Shinella	0.00188782	0.0385689
f__Magnetospirillaceae	0	0.0382703
g__Psychrobacter	0.0311184	0.0370851
g__Acetoanaerobium	0.00172307	0.0368624
g__Catonella	0.00829728	0.0364294
g__Peredibacter	0	0.0355722
g__Arcticibacter	0	0.0355207
g__uncultured	0.00439035	0.0354487
g__AKIW781	0	0.0354384
f__Methylopilaceae	0	0.0353012
g__uncultured	0.0294308	0.0343463
g__[Eubacterium]_nodatum_group	0.0140512	0.0342032
g__Cardiobacterium	0.0495999	0.0335075
g__Holdemanella	0	0.0334029
g__Phaseolibacter	0	0.0333307
g__AKYH767	0	0.0322583
g__Alcaligenes	0.0109642	0.032051
g__Cellulomonas	0	0.0315088
g__env.OPS_17	0.0056089	0.0312463
f__Oscillospiraceae	0	0.0310089
g__Caldalkalibacillus	0	0.0308587
g__Fournierella	0	0.0308067
g__Alcanivorax	0.0364408	0.0304611
f__Clostridiaceae	0	0.0301411
g__Solirubrobacter	0.00272685	0.0298714
g__Plot4-2H12	0.00120439	0.029859
g__F082	0.00115421	0.0297832
g__F0332	0	0.0293719
g__Actinomycetospora	0.0134242	0.0293172
g__Geodermatophilus	0.00287551	0.0291058
g__Peptococcus	0.280122	0.029041
g__Alkanindiges	0.0263972	0.0289456
g__Chelatococcus	0	0.0288805
g__Planifilum	0.00156429	0.0286364
g__Vicinamibacteraceae	0.00126109	0.0285793
g__Oligella	0	0.0282854
g__Tychonema_CCAP_1459-11B	0.00419516	0.0282791
g__Fontibacillus	0	0.0282003
g__Xanthomonadaceae	0.00546346	0.028197
g__[Eubacterium]_brachy_group	0.0426252	0.0281486
g__Azospirillaceae	0	0.0280908
g__Thermoanaerobacterium	0.00474203	0.0273793
f__Chitinophagaceae	0.0129674	0.0270501
g__Dokdonella	0.0113443	0.0268665
g__Ruminococcus	0.005665	0.0266938
g__Luteitalea	0.0186471	0.0266529
f__Blastocatellaceae	0.0143448	0.0266135
g__Tannerella	0.00576495	0.0258023
g__Rufibacter	0.00171234	0.0257479
f__Streptomycetaceae	0.00994291	0.0256203
g__Xenophilus	0	0.0255766
o__Rhizobiales	0	0.0255335
g__Ileibacterium	0	0.0251394
g__Trabulsiella	0	0.0250364
g__Rivibacter	0	0.0249121
g__Stakelama	0.00342064	0.0248822
g__Proteiniclasticum	0.00316974	0.0243368
g__Sericytochromatia	0.00300292	0.0242739
g__Helcobacillus	0	0.0239194
g__Yaniella	0	0.0238223
g__Auricoccus-Abyssicoccus	0	0.0236456
f__Nostocaceae	0	0.0235944
g__Ornithinimicrobium	0.00377264	0.0234793
g__Absconditabacteriales_(SR1)	0.0500334	0.023267
g__uncultured	0.0097229	0.023176
g__Terrimonas	0.0129341	0.0231272
g__Petrimonas	0	0.0230619
g__Dermacoccus	0	0.0229051
f__Stappiaceae	0	0.0227856
g__Hydrogenophaga	0	0.022582
g__Atopobiaceae	0.0150826	0.0225471
g__Pseudorhizobium	0.00188683	0.0225121
f__Devosiaceae	0.0106601	0.022104
g__Iamia	0.00417382	0.0220808
g__Oxalicibacterium	0.000650727	0.022023
g__Cellvibrio	0.0311611	0.0218786
g__Saccharothrix	0	0.0216921
g__Pseudonocardia	0.0221312	0.0216574
g__Acuticoccus	0	0.0216085
g__Salipaludibacillus	0	0.0215183
g__OLB15	0	0.0214184
g__Starkeya	0	0.0213364
g__Falsirhodobacter	0	0.0212573
f__Nocardiopsaceae	0	0.0212228
g__Trueperella	0.00408603	0.0211678
g__Saccharopolyspora	0	0.0209537
g__Varibaculum	1.2702	0.0208937
f__Alteromonadaceae	0.0051445	0.0207771
f__Promicromonosporaceae	0	0.0207014
g__Stackebrandtia	0	0.0200241
g__SH-PL14	0.0112145	0.0196194
f__Flavobacteriaceae	0	0.0196166
g__Nocardiopsis	0	0.0193463
g__Selenomonas	0.0135353	0.0193211
g__Catenococcus	0	0.0192701
g__Verticiella	0	0.0192268
g__uncultured	0.147414	0.0191586
g__uncultured	0	0.0191199
g__Nevskia	0.0156808	0.0189435
g__Streptomycetaceae	0	0.0188505
f__Solirubrobacteraceae	0.00588616	0.0185118
g__Enteractinococcus	0	0.0183039
g__Prevotellaceae_UCG-004	0.00244845	0.018251
g__uncultured	0.0388432	0.0180912
g__WPS-2	0.0339257	0.0180501
g__Candidatus_Protochlamydia	0	0.0180074
g__Clostridium_sensu_stricto_8	0	0.0179094
g__Aeribacillus	0	0.0179035
g__SJA-15	0	0.017887
g__Rhodonellum	0	0.0176197
c__Bacteroidia	0	0.0175562
g__Fulvimonas	0	0.017552
g__Macellibacteroides	0.00446094	0.0174015
g__Oscillospiraceae	0	0.017284
g__Pontibacter	0.0242458	0.0172453
g__Anaeromyxobacter	0	0.0170557
g__uncultured	0	0.0170389
g__Ancalomicrobium	0	0.0167672
g__[Ruminococcus]_gauvreauii_group	0	0.0167352
g__Truepera	0.00263874	0.0167276
g__Quadrisphaera	0	0.0166622
g__Butyricimonas	0	0.0166606
g__Sphingopyxis	0.0499758	0.0166308
g__[Eubacterium]_siraeum_group	0	0.0165586
g__uncultured	0.00277985	0.0164638
g__Thauera	0.0127355	0.0164403
g__Alcaligenaceae	0.0108521	0.0163774
g__uncultured	0	0.016344
g__Rhodothermaceae	0	0.0163073
g__Ohtaekwangia	0.000228645	0.0162772
g__Geminicoccus	0.00803423	0.0161966
g__Azospirillum	0	0.0160805
g__JGI_0000069-P22	0	0.0159666
c__Acidimicrobiia	0	0.0158785
g__Phaselicystis	0.0039286	0.0156909
g__Subgroup_10	0.00474623	0.0155819
g__Gracilibacteria	0.00128178	0.0153692
g__Moryella	0.00520113	0.0153417
g__HT002	0.0286094	0.0152504
g__Candidatus_Obscuribacter	0	0.0151719
g__S0134_terrestrial_group	0.00111948	0.0150922
g__uncultured	0.0339913	0.0150466
g__Terribacillus	0	0.0146681
g__Pseudochrobactrum	0	0.0146178
g__Edaphobaculum	0.00133463	0.0146098
g__Tepidicella	0	0.0146011
g__Alistipes	0.0126378	0.0144298
g__Roseburia	0.0151438	0.0143739
c__Cyanobacteriia	0	0.0142896
g__Desemzia	0.0274188	0.0142038
g__KD4-96	0.0111576	0.0141607
g__Arthrobacter	0	0.0138323
g__Gaiella	0.00301475	0.0137319
g__Tabrizicola	0.00158325	0.0136644
g__Salinimonas	0	0.0135971
g__Belnapia	0	0.0135116
g__Cardiobacteriales	0	0.0134879
g__uncultured	0.0440914	0.0134807
g__Flavitalea	0	0.0134229
f__Sporolactobacillaceae	0	0.0134155
g__Gitt-GS-136	0.000737442	0.0133892
f__Micromonosporaceae	0.0218461	0.0133391
g__Blastocatella	0.00321718	0.0133332
f__Gemmatimonadaceae	0	0.0130583
g__Devosiaceae	0.0324022	0.0129731
g__Caldibacillus	0	0.0127419
g__Kineococcus	0.000895996	0.0126346
g__Azospira	0	0.0125165
g__Limnochordaceae	0	0.0124448
f__Butyricicoccaceae	0	0.0124381
g__Sphaerotilus	0	0.0124219
g__Neorhizobium	0.0063597	0.0123957
g__Vulcaniibacterium	0.00314595	0.0123635
g__Blastocatellaceae	0.00634089	0.0123145
g__Hoeflea	0	0.0122559
g__Caenimonas	0	0.0120681
g__Sinomonas	0	0.011977
g__Clostridia_vadinBB60_group	0.00788799	0.0119644
g__uncultured	0	0.0119112
g__Desulfovibrio	0.00253324	0.0119089
g__Dorea	0	0.0118943
g__Olsenella	0.00492427	0.0118703
g__Mycoplasma	0.00937443	0.0118146
g__D05-2	0	0.0117545
g__uncultured	0	0.0116688
c__Thermoleophilia	0.00128425	0.0116496
g__Siphonobacter	0	0.0116066
g__Mitsuokella	0	0.0114181
g__Phreatobacter	0	0.0113969
g__Sporichthya	0	0.0113849
g__Kapabacteriales	0	0.0113617
g__Chitinophaga	0.00604625	0.0112689
g__Limnobacter	0	0.0111479
g__Aurantisolimonas	0	0.0111427
g__Pir4_lineage	0.00623733	0.0111392
g__Prevotellaceae_UCG-003	0	0.0110499
g__Methylophilus	0	0.0110236
g__Nakamurella	0	0.0109675
g__Fibrella	0	0.0109625
g__Rhodanobacteraceae	0	0.0108592
g__Pseudoduganella	0	0.0108503
g__Thiopseudomonas	0	0.0108282
g__vadinBE97	0	0.0107876
g__Clostridium_sensu_stricto_10	0	0.0107871
g__Qipengyuania	0.00820886	0.0106503
g__Sphingomonadaceae	0	0.0105441
g__Longimicrobium	0.00190435	0.0104889
o__Cyanobacteriales	0.00134302	0.0103927
g__Peptoclostridium	0.0252845	0.0103663
g__uncultured	0.00155567	0.010349
g__Candidatus_Alysiosphaera	0.0027608	0.0103385
g__uncultured	0	0.0103089
g__Prauserella	0	0.0103005
g__Candidatus_Udaeobacter	0.0351381	0.0103002
g__Kineosphaera	0	0.0102987
g__Saccharomonospora	0.00558903	0.0102404
o__Bacteroidales	0.00204038	0.0102145
g__Rhodopirellula	0	0.010201
f__Atopobiaceae	0.0012514	0.0101641
g__Zoogloea	0	0.0101118
g__uncultured	0.00358398	0.0100336
g__Paracoccus	0	0.010032
g__BD2-11_terrestrial_group	0	0.00993363
g__Prevotellaceae_NK3B31_group	0	0.00992275
f__Saprospiraceae	0	0.00990312
g__Leucobacter	0	0.00978559
g__OLB14	0	0.0097117
g__Terrisporobacter	0	0.00968734
g__Rhodovastum	0.00137845	0.00960578
g__Corticibacterium	0.00275577	0.00956496
g__Clostridium_sensu_stricto_3	0	0.00951928
g__Tannerellaceae	0	0.00949023
f__Peptostreptococcales-Tissierellales	0	0.00947991
g__Phormidium_CYN64	0	0.00942396
g__Carnobacterium	0	0.00941916
f__Geminicoccaceae	0	0.00931195
f__Moraxellaceae	0	0.00922155
g__Paucilactobacillus	0.00917189	0.00913696
g__Beijerinckiaceae	0	0.00911266
g__Dellaglioa	0.00161163	0.00898623
g__Coprococcus	0	0.00887449
g__Allostreptomyces	0.0186559	0.00884689
g__Thermoflexibacter	0	0.00870218
g__Arsenicicoccus	0	0.00869318
f__Dermabacteraceae	0	0.0084771
g__JGI_0001001-H03	0	0.00840084
g__p-1088-a5_gut_group	0	0.00839225
g__Auritidibacter	0	0.00824035
g__Jeotgalibaca	0	0.00822251
g__SAR324_clade(Marine_group_B)	0	0.00814074
g__[Eubacterium]_ruminantium_group	0	0.0081238
g__JG30-KF-CM66	0	0.00803464
g__Roseisolibacter	0.00350734	0.00803019
g__Thermobacillus	0	0.00797264
g__Fibrisoma	0	0.00795355
g__Candidatus_Paracaedibacter	0	0.00793926
g__uncultured	0.00439383	0.00781781
g__CAP-aah99b04	0	0.00779913
g__Magnetospirillum	0	0.0077077
g__[Ruminococcus]_torques_group	0	0.00765427
g__Vitreoscilla	0	0.00764732
g__uncultured	0.00267553	0.00760251
g__uncultured	0	0.00760007
g__Verrucomicrobiales	0	0.00756358
g__Candidatus_Riegeria	0	0.00744653
g__uncultured	0	0.00730018
g__Phytohabitans	0.0041156	0.00724156
g__Nannocystis	0.0237124	0.00722987
o__Cytophagales	0	0.00716563
g__uncultured	0.00317125	0.00708285
g__P3OB-42	0.00256164	0.0070418
g__Butyricicoccus	0.00495317	0.00703677
g__Aridibacter	0.00820582	0.00703401
g__WCHB1-41	0.00317516	0.0070208
g__Subdoligranulum	0.0221579	0.00700013
g__Necropsobacter	0	0.00696621
g__Eremococcus	0.0120384	0.00694508
g__Pigmentiphaga	0	0.0069373
g__Sporolituus	0	0.00692377
g__Kytococcus	0	0.00692071
g__Malikia	0	0.00691616
g__mle1-7	0	0.00690915
g__Geothermomicrobium	0	0.0068818
g__uncultured	0	0.00683145
g__Variovorax	0.0277849	0.00680024
g__Dermatophilus	0	0.00676538
g__[Anaerorhabdus]_furcosa_group	0	0.00663961
g__Amaricoccus	0	0.00661401
g__Fonticella	0	0.00660431
g__Z-35	0	0.00659891
g__vadinHA49	0	0.00659232
g__Geodermatophilaceae	0	0.00658606
g__Family_XIII_AD3011_group	0	0.00653702
g__Paraherbaspirillum	0	0.00653207
g__mle1-27	0	0.00646939
g__uncultured	0.00550534	0.00644656
g__Methylotenera	0	0.00637118
g__Oligoflexus	0.00107021	0.0062732
g__Peptostreptococcus	0.149866	0.00618956
g__Marinomonas	0.00372325	0.00609292
f__Halomonadaceae	0	0.00609292
g__uncultured	0.00408947	0.00607069
g__uncultured	0	0.00606895
g__Rokubacteriales	0.00690293	0.00604162
g__uncultured	0	0.00591092
g__Okibacterium	0	0.00588426
g__Acidiphilium	0	0.00588408
g__Novispirillum	0	0.005856
g__Bifidobacteriaceae	0.00209589	0.00584319
g__0319-7L14	0	0.00581031
g__Luteimonas	0.00545032	0.00578824
g__Macrococcus	0	0.00578391
g__uncultured	0.000531321	0.00577668
g__DNF00809	0.023978	0.00573798
g__uncultured	0.000788799	0.00572365
g__Flaviaesturariibacter	0.0109883	0.00569638
g__Parviterribacter	0.00453671	0.00567534
g__uncultured	0.0242352	0.00564445
g__SN8	0.0240376	0.0056243
g__Thermoactinomyces	0	0.00553782
g__MB-A2-108	0.00468413	0.00547323
g__Tsukamurella	0	0.00539583
g__[Ruminococcus]_gnavus_group	0	0.00537361
g__Beutenbergia	0	0.00535818
g__PMMR1	0	0.00535818
g__Tepidisphaeraceae	0.00513575	0.00534795
g__Bergeriella	0.00132445	0.00519074
g__Azomonas	0	0.0051469
g__uncultured	0.0316306	0.00512561
g__Mobilicoccus	0	0.00511012
g__Nodosilinea_PCC-7104	0	0.00509804
g__Rugamonas	0.0108355	0.00509407
g__Oceaniovalibus	0	0.0050868
g__Dubosiella	0.00188196	0.00506796
g__Ahniella	0	0.00503776
g__Herpetosiphon	0	0.0050233
g__Bhargavaea	0	0.00500786
g__Gastranaerophilales	0.0466827	0.00497306
g__Chthoniobacter	0.00473279	0.00487773
g__Phormidium_SAG_37.90	0	0.00485155
g__Ornithinicoccus	0	0.00484367
g__Leptolyngbya_VRUC_135	0	0.0047924
g__Pyrinomonas	0	0.00476369
g__Youngiibacter	0	0.00468841
g__mle1-8	0	0.00468798
f__Ilumatobacteraceae	0	0.00467211
g__uncultured	0.00251884	0.00467166
g__TRA3-20	0.00262941	0.00456168
g__Erythrobacter	0	0.00453049
g__NS9_marine_group	0	0.00451649
g__Fusicatenibacter	0	0.00449129
g__uncultured	0	0.00445552
g__uncultured	0	0.0044435
g__Fusibacter	0	0.00442707
g__Candidatus_Jidaibacter	0	0.00440988
g__Dysgonomonas	0.00765236	0.00439488
g__Kineosporiaceae	0	0.00436472
g__Prevotellaceae_Ga6A1_group	0.00650215	0.00435858
g__uncultured	0	0.00435858
g__OLB8	0.00300292	0.00429903
g__Actimicrobium	0	0.00425525
f__Dermatophilaceae	0	0.00415426
g__Xanthobacter	0	0.00414284
g__Salinimicrobium	0	0.00414215
g__Thermomonosporaceae	0	0.00414065
g__Microvirgula	0	0.00409523
g__Glutamicibacter	0	0.00408346
g__Haloactinopolyspora	0	0.0040302
g__Antarcticibacterium	0	0.00402442
g__Pseudarcobacter	0.00708318	0.00402271
g__Akkermansia	0.0110633	0.00400061
g__Paludicola	0	0.00399633
g__uncultured	0	0.00398835
g__Odoribacter	0.006018	0.00398632
p__Firmicutes	0	0.00397287
g__MND1	0.00531855	0.0039421
g__Vagococcus	0	0.00393005
g__uncultured	0	0.00389885
g__Crassaminicella	0	0.00387713
g__Flavisolibacter	0	0.00368558
g__[Eubacterium]_hallii_group	0.00160532	0.00367505
g__Aureimonas	0.00911209	0.0036502
g__Dielma	0	0.00362578
g__R7C24	0.00110206	0.00359583
g__Methyloversatilis	0.000846626	0.00357865
g__Pseudoalteromonas	0	0.00351005
g__Monoglobus	0.000981077	0.00348707
g__Gemmata	0.02346	0.00346784
g__Pirellula	0.004499	0.00345458
g__Nocardia	0.00394453	0.00340982
g__Lachnospiraceae_ND3007_group	0	0.00337765
g__Asticcacaulis	0.00207417	0.00336474
g__Syntrophomonas	0	0.00331538
g__Babeliales	0	0.00331085
c__Gammaproteobacteria	0.0181167	0.00327541
g__wb1-P19	0	0.00326596
g__Chishuiella	0	0.00326514
g__Desulfomicrobium	0.00431326	0.00323109
o__Pseudomonadales	0.00337109	0.00321208
g__Megamonas	0	0.00320446
g__JCM_18997	0	0.00320175
g__uncultured	0	0.00319219
g__Arsenicitalea	0.0104881	0.00318832
f__Paracaedibacteraceae	0	0.00316782
g__Planktosalinus	0	0.0031366
g__uncultured	0	0.0031346
g__Blfdi19	0.00677223	0.00312684
g__Algoriphagus	0	0.00310562
f__Selenomonadaceae	0	0.00301938
g__uncultured	0	0.00298552
g__Sporosarcina	0	0.00292906
f__Rhodocyclaceae	0	0.00292556
g__Flavihumibacter	0	0.00292414
g__NS11-12_marine_group	0	0.00289977
g__Bacteriovorax	0	0.00284637
g__Rhodocytophaga	0.0027608	0.00279962
g__Tepidimicrobium	0	0.00277097
g__Sphingoaurantiacus	0	0.00271739
g__Oligotropha	0	0.00258299
g__Vogesella	0	0.00258299
g__Niveispirillum	0.00752149	0.00256558
g__Butyrivibrio	0.000593243	0.00253776
g__Candidatus_Rubidus	0	0.00250755
g__Porphyrobacter	0.0314587	0.00250618
g__Bacteroidetes_vadinHA17	0	0.00248842
g__uncultured	0	0.00246553
g__uncultured	0	0.00240024
g__Aquincola	0	0.00239354
p__Proteobacteria	0	0.00238185
g__uncultured	0.00354399	0.00230305
g__Falsarthrobacter	0	0.00229279
g__Thermoanaerobacter	0	0.00226696
g__Myroides	0	0.00226048
g__[Eubacterium]_fissicatena_group	0	0.00217862
g__Incertae_Sedis	0	0.00217368
g__CAG-352	0	0.00212705
g__Cosenzaea	0.0131539	0.00207275
g__Clostridium_sensu_stricto_12	0	0.00207275
g__uncultured	0.000559742	0.00207033
g__Tyzzerella	0	0.00205072
g__Caldicellulosiruptor	0	0.00204609
f__Kineosporiaceae	0	0.0020247
g__Desulfitibacter	0	0.00200574
g__Anaerolinea	0	0.00199598
g__Leptolyngbya_Es-Yyy1000	0.000952177	0.00198643
g__UTBCD1	0	0.00197031
f__Brevibacteriaceae	0	0.00196136
g__Terriglobus	0.00267553	0.00194051
f__Family_XI	0	0.00191124
g__BIrii41	0.0411836	0.00187408
g__DSSF69	0	0.00185586
g__HN-HF0106	0	0.00182759
g__IMCC26134	0	0.00180611
g__KCM-B-112	0	0.00167806
g__Arcobacter	0.00523972	0.00158915
g__Obscuribacteraceae	0.00824945	0.00158646
g__Scytonema_UCFS19	0	0.00158646
g__Defluviitaleaceae_UCG-011	0.0123919	0.00158556
g__uncultured	0	0.00156554
g__Amphibacillus	0	0.00153342
g__Marvinbryantia	0	0.0015331
g__IMCC26256	0.0125946	0.0015255
g__Fermentimonas	0	0.00150699
f__Opitutaceae	0.00605388	0.00145757
g__BSN166	0	0.00142327
g__Family_XI	0	0.00140735
g__Catenisphaera	0	0.00139563
f__Streptosporangiaceae	0	0.00139404
g__Diplorickettsia	0.0120771	0.00139218
g__Neo-b11	0	0.00138475
g__uncultured	0	0.00135849
g__Erysipelotrichaceae_UCG-006	0.0013971	0.00135629
g__Ornithobacterium	0	0.00133475
g__Frisingicoccus	0	0.00131354
g__uncultured	0	0.00130506
f__Phormidiaceae	0	0.00129244
g__Rubritepida	0	0.00127435
g__Oscillospirales	0	0.00124207
g__Simonsiella	0	0.00123159
g__Lentimicrobium	0.00190141	0.00120012
g__Ferruginibacter	0	0.00117464
f__Pirellulaceae	0	0.00114935
g__Alysiella	0.00436579	0.00114866
g__Parabacteroides	0	0.00114866
g__Defluviicoccus	0	0.00112486
g__UBA12409	0	0.0011195
g__UCG-010	0	0.00109535
o__Polyangiales	0.00493607	0.00107476
g__Phyllobacterium	0.00476772	0.00104273
g__Lacunisphaera	0.00377564	0.00103247
g__Leifsonia	0	0.00103143
g__Georgfuchsia	0	0.00102345
g__Candidatus_Rhabdochlamydia	0	0.00101549
g__UCG-004	0	0.00100197
g__uncultured	0.0388226	0.00098347
g__Cytophaga	0	0.0009811
g__IheB3-7	0	0.00098068
g__Clostridium_sensu_stricto_5	0	0.00095072
g__Cellulomonadaceae	0.0314513	0.00094347
g__Gulbenkiania	0	0.00091027
g__Candidatus_Cardinium	0	0.00087403
g__Saccharimonadales	0	0.00085846
g__Catenibacterium	0	0.0008497
g__Family_XIII_UCG-001	0	0.00083085
g__Pseudoclavibacter	0.00479213	0.0008141
g__Pleurocapsa_PCC-7319	0	0.0008141
g__Umezawaea	0	0.0007855
g__Spirochaeta_2	0	0.00077977
g__uncultured	0	0.00074531
g__Lachnospira	0	0.00073854
g__Erysipelotrichaceae_UCG-003	0	0.00073604
g__Rivicola	0	0.00063356
g__IMCC26207	0	0.0006028
g__uncultured	0.0162328	0.0005723
g__uncultured	0.0210084	0.0004907
g__Pseudarcicella	0	0.00046948
g__Nosocomiicoccus	0.00440492	0.00046825
g__Nitrosospira	0.00124061	0.00045924
f__Fibrobacteraceae	0	0.00045368
g__Fluviicola	0	0.00044948
g__Intestinimonas	0	0.00043586
g__Subgroup_17	0	0.0004276
g__Rummeliibacillus	0.00586826	0.00038731
g__PeM15	0	0.00033399
g__JG36-TzT-191	0.0030867	0.00032089
g__Tundrisphaera	0	0.00025049
g__211ds20	0	0.00020811
g__Bilophila	0	0.00017262
g__Flexilinea	0	0.000167
c__Acidobacteriae	0	0.0001146
g__Gracilimonas	0	0.0001146
g__Bacteroidales_RF16_group	0	9.1683e-05
g__Acetobacter	1.85153	0
g__Acidothermus	0.0647341	0
g__Acidomonas	0.0561928	0
g__Anaeroglobus	0.0448285	0
g__Kozakia	0.0404579	0
g__uncultured	0.0401129	0
g__Fretibacterium	0.0310967	0
f__Steroidobacteraceae	0.0299566	0
g__F0058	0.0286848	0
g__Haliangium	0.0285451	0
g__Swaminathania	0.0284559	0
g__Niastella	0.0279812	0
g__Occallatibacter	0.0272904	0
g__Mangrovibacter	0.0270297	0
g__Idiomarinaceae	0.0264779	0
o__Rickettsiales	0.0249121	0
g__0319-6G20	0.0248863	0
f__Acidobacteriaceae_(Subgroup_1)	0.0245331	0
g__Chlamydia	0.0230058	0
g__Ellin517	0.0229314	0
g__Dongia	0.021594	0
g__Acidicaldus	0.0215112	0
g__uncultured	0.0202697	0
g__Loigolactobacillus	0.0193313	0
g__Acidibacter	0.0191554	0
g__[Polyangium]_brachysporum_group	0.0173588	0
g__uncultured	0.0172304	0
g__Extensimonas	0.0171393	0
g__Nostoc_PCC-73102	0.0165648	0
g__Marinimicrobium	0.0165106	0
g__Glycomyces	0.016479	0
g__Halomonas	0.0159602	0
f__Leptotrichiaceae	0.0156907	0
g__Scardovia	0.0149025	0
f__Hyphomicrobiaceae	0.0143205	0
g__Acidisoma	0.0142339	0
g__Lachnospiraceae_NK4A136_group	0.0141984	0
g__Agrilactobacillus	0.0140158	0
g__Xanthobacteraceae	0.0137774	0
g__uncultured	0.0135754	0
g__Aliicoccus	0.0133128	0
g__Melghirimyces	0.0131636	0
g__uncultured	0.012666	0
g__Ensifer	0.0125211	0
g__Oscillibacter	0.0123785	0
g__uncultured	0.0122659	0
f__Ktedonobacteraceae	0.0122004	0
g__Vicinamibacter	0.0121555	0
g__Rhodoplanes	0.0120934	0
g__Pedomicrobium	0.011627	0
g__Thermosporothrix	0.0115747	0
g__Puia	0.0115443	0
g__Xylophilus	0.0114513	0
g__Inhella	0.0110129	0
g__Secundilactobacillus	0.010946	0
g__type_III	0.0109162	0
g__Sideroxydans	0.0107877	0
g__Ammoniphilus	0.0105173	0
g__Clostridium_sensu_stricto_9	0.00988033	0
f__Sandaracinaceae	0.00972852	0
g__TK10	0.0095687	0
f__Microscillaceae	0.0095492	0
g__Rhabdobacter	0.00948917	0
g__Conexibacter	0.00919361	0
g__Halotalea	0.00908915	0
g__Candidatus_Caldatribacterium	0.00897173	0
g__Bavariicoccus	0.00880564	0
g__Allobaculum	0.00880519	0
g__Spirillospora	0.00859167	0
g__Jatrophihabitans	0.00816996	0
g__Fimbriimonadaceae	0.00809119	0
g__KF-JG30-B3	0.00791956	0
g__Arachidicoccus	0.00788839	0
g__uncultured	0.00770552	0
g__[Eubacterium]_saphenum_group	0.00757674	0
g__Slackia	0.00747026	0
f__Hungateiclostridiaceae	0.00741356	0
g__Methylobacillus	0.00730075	0
g__Amb-16S-1323	0.00723752	0
f__Chloroflexaceae	0.00718876	0
g__Alkalibacterium	0.00703467	0
g__Neomicrococcus	0.00670479	0
g__CCD24	0.00665639	0
g__Moraxellaceae	0.00661366	0
f__Thermomonosporaceae	0.00644675	0
g__Armatimonadales	0.0062905	0
g__uncultured	0.00605388	0
g__uncultured	0.00600468	0
g__Mannheimia	0.00595666	0
f__Burkholderiaceae	0.00591599	0
g__Mobilitalea	0.00575559	0
g__Actinocorallia	0.00574835	0
g__uncultured	0.00567217	0
g__URHD0088	0.00567212	0
g__uncultured	0.00564155	0
g__Incertae_Sedis	0.00552159	0
g__Morganella	0.00550098	0
g__bacteriap25	0.00517591	0
g__DS-100	0.0051445	0
f__Anaerovoracaceae	0.00503136	0
g__Intestinibacter	0.00501856	0
g__Gluconobacter	0.00495317	0
g__Palleronia-Pseudomaribius	0.00488674	0
g__Incertae_Sedis	0.00486426	0
g__Ellin6055	0.00483934	0
g__Paenalcaligenes	0.00480808	0
f__Erysipelotrichaceae	0.00476972	0
g__Planctomicrobium	0.00476972	0
g__Bulleidia	0.00476137	0
g__Haloactinobacterium	0.00473279	0
g__Pediococcus	0.00470706	0
g__Acidobacteriales	0.00461782	0
g__Acetitomaculum	0.00457289	0
g__uncultured	0.0045489	0
g__Myxococcaceae	0.00441106	0
g__Nordella	0.00438422	0
g__11-24	0.00436643	0
g__Johnsonella	0.00433237	0
g__Actinoplanes	0.00424638	0
g__Virgisporangium	0.00419106	0
g__Pelagicoccus	0.00377859	0
g__Acidisphaera	0.0035317	0
g__Irregularibacter	0.00345146	0
g__RB41	0.00338558	0
g__uncultured	0.00327721	0
g__Candidatus_Xiphinematobacter	0.003276	0
f__Peptostreptococcaceae	0.00323561	0
g__Taibaiella	0.00314637	0
g__Roseibacillus	0.00314383	0
g__Xiangella	0.00312974	0
g__A0839	0.00312974	0
g__Lysinimonas	0.0030867	0
g__Dyella	0.00304157	0
g__Actinophytocola	0.00301119	0
g__Labrys	0.00299659	0
g__SC-I-84	0.00297369	0
g__Gracilibacillus	0.00275691	0
g__CENA359	0.00275049	0
g__Reyranella	0.00273852	0
f__Cryomorphaceae	0.00272685	0
g__uncultured	0.00265877	0
g__Opitutus	0.00264868	0
g__Savagea	0.00261906	0
g__Gluconacetobacter	0.00251509	0
g__Rhizobiaceae	0.00246533	0
g__Lihuaxuella	0.0024452	0
g__Thermopolyspora	0.00241744	0
g__Hirschia	0.00238486	0
g__Marinobacter	0.00238486	0
g__Devosia	0.00238088	0
g__Anaerovorax	0.0023356	0
g__Syntrophaceticus	0.00231885	0
g__FCPS473	0.00228645	0
g__Tardiphaga	0.00225219	0
g__Woeseia	0.00224744	0
f__Vicinamibacteraceae	0.00216877	0
g__Lineage_IIa	0.00215169	0
g__Ciceribacter	0.00215169	0
g__Subgroup_2	0.00214042	0
g__Mailhella	0.00211416	0
g__Faucicola	0.00210346	0
g__uncultured	0.00209565	0
o__Vicinamibacterales	0.0020578	0
o__Solirubrobacterales	0.00202304	0
g__Zavarzinella	0.00181916	0
g__uncultured	0.00179199	0
f__Eggerthellaceae	0.0017714	0
g__Zhizhongheella	0.00175641	0
o__Microtrichales	0.0017517	0
g__Aquisphaera	0.00171234	0
o__Oscillospirales	0.00165185	0
g__Acidipila-Silvibacterium	0.00160532	0
g__Subgroup_7	0.00159132	0
g__Streptohalobacillus	0.00158522	0
g__Rhodomicrobium	0.00158487	0
g__Acidaminococcus	0.00157192	0
g__Aquicella	0.00148619	0
g__Lachnospiraceae_UCG-006	0.00144613	0
g__Microbulbifer	0.00141804	0
g__[Eubacterium]_yurii_group	0.00141703	0
g__Aquaspirillum	0.00139935	0
g__uncultured	0.00137187	0
g__Succiniclasticum	0.00132017	0
g__Edaphobacter	0.00125121	0
g__Sphingorhabdus	0.00125121	0
g__Methyloligellaceae	0.00114322	0
g__Latescibacterota	0.00111768	0
g__MBNT15	0.00111768	0
g__Saccharibacillus	0.00107021	0
g__Pseudolabrys	0.00101386	0
g__uncultured	0.000964918	0
g__Fictibacillus	0.00096319	0
g__Mycoplana	0.000939629	0
g__Roseiarcus	0.000856169	0
g__Pedosphaeraceae	0.000856169	0
g__hgcI_clade	0.000705738	0
g__Kaistia	0.000621004	0
p__Actinobacteriota	0.000620305	0
g__Planosporangium	0.000620305	0
g__MWH-CFBk5	0.000612114	0
g__uncultured	0.000587268	0
g__Sandaracinus	0.000535106	0
o__Coriobacteriales	0.000531974	0
