# Supplementary material for: The impact of vasectomy on the seminal microbiome: possible implications and source of microbes
Source: Hum Reprod Open. 2026 May 12;2026(3):hoag043. doi: 10.1093/hropen/hoag043 (PMC13278845; doi:10.1093/hropen/hoag043)
Supplement: hoag043_Supplementary_Data [file hoag043_supplementary_data.zip › Supplementary_Table S5.xlsx]

## Sheet: Combinacion
Supplementary Table S5. Mean relative abundance of amplicon sequence variants (ASVs) in semen and urine samples after vasectomy.
Phy_ID	Spost	Opost
g__Finegoldia	11.8551	2.00868
g__Campylobacter	10.6974	2.72619
g__Peptoniphilus	8.99773	1.60013
g__Anaerococcus	7.31191	0.809318
g__Ezakiella	4.71457	2.76609
g__Streptococcus	4.59611	4.96799
g__Fenollaria	4.38109	3.31105
g__Corynebacterium	3.90747	2.50093
g__Veillonella	3.73067	2.02844
g__Acinetobacter	3.68021	5.62208
g__Staphylococcus	2.98488	1.86947
g__Negativicoccus	2.45511	0.485159
g__Neisseria	2.33088	0.926862
g__Prevotella	2.18584	18.815
f__Pasteurellaceae	1.8017	1.48077
g__Varibaculum	1.69704	0.038549
g__Corynebacteriaceae	1.47782	0.282374
g__Actinomyces	1.20394	1.14053
f__Lactobacillaceae	1.06049	0.54213
g__Porphyromonas	1.0363	1.6865
g__Actinotignum	0.927789	0.157069
f__Pseudomonadaceae	0.865444	3.69546
g__Acetobacter	0.843542	0.0527545
f__Veillonellaceae	0.800176	0.254596
g__Atopobium	0.773056	0.2134
g__Actinomycetaceae	0.733241	0.0792858
g__Conservatibacter	0.721943	1.35029
g__Lactobacillales	0.705851	0.293665
g__Lactobacillus	0.678631	4.86778
f__Corynebacteriaceae	0.676599	1.76119
g__Dialister	0.633464	0.397761
g__Prevotella_7	0.60456	1.79601
g__Aerosphaera	0.542699	0.021574
g__Fusobacterium	0.46349	1.12575
g__Gemella	0.415364	0.628288
g__Rothia	0.392872	1.40826
g__Micrococcus	0.366586	1.15946
g__Mobiluncus	0.356275	0.064363
g__Aerococcus	0.355671	0.241807
g__Peptococcus	0.353108	0.0140514
g__Alloscardovia	0.324853	0.0615911
g__Murdochiella	0.29197	0.0441206
f__Prevotellaceae	0.283552	0.847694
g__Actinobaculum	0.274998	0.0836253
g__Blastomonas	0.250663	0.0339038
g__P5D1-392	0.243179	0.665851
g__Lawsonella	0.215036	1.12278
g__Gallicola	0.134154	0.0194583
g__Peptostreptococcus	0.12208	0.0953839
g__Abiotrophia	0.112087	0.63995
g__uncultured	0.111101	0.0234587
g__Clostridia_UCG-014	0.106474	0.14503
g__Massilia	0.106005	1.04415
g__Sphingobium	0.0936856	0.0701569
g__Bifidobacterium	0.07422	0.272571
g__Escherichia-Shigella	0.0718165	0.973251
g__Chryseobacterium	0.0618543	1.08232
g__Stenotrophomonas	0.0563103	0.143348
g__Oribacterium	0.0562957	0.0569588
f__Peptostreptococcaceae	0.0544156	0
f__Xanthobacteraceae	0.0526036	1.76126
g__Dermabacter	0.0523257	0.00974303
g__Capnocytophaga	0.0469236	0.133481
f__Comamonadaceae	0.0436508	1.65465
g__Kozakia	0.0433058	0
g__Pseudoalteromonas	0.0415007	0.0113428
g__Atopobiaceae	0.0387292	0.045773
g__Auritidibacter	0.0370135	0.0577906
g__Moraxellaceae	0.0368843	0.00118931
g__SN8	0.0368463	0.0163023
g__Brevundimonas	0.0366779	0.351299
g__Novosphingobium	0.0345042	0.15979
g__[Eubacterium]_nodatum_group	0.031926	0.0100578
g__Facklamia	0.0309893	0.0519654
g__Brachybacterium	0.0308104	0.159096
g__Desulfovibrio	0.0304379	0.0039956
g__Eikenella	0.0277348	0.0449145
g__Dietzia	0.0277228	0.123573
g__Sphingopyxis	0.0265809	0.031569
g__Loigolactobacillus	0.0261994	0
g__DNF00809	0.0258941	0.00693233
g__Paucilactobacillus	0.0251152	0
f__Cellulomonadaceae	0.0243645	0.0790945
g__Anaeroglobus	0.0243424	0.00255031
g__Mycoplasma	0.0241551	0.0440161
g__Macrococcus	0.024066	0
g__Thermoanaerobacterium	0.0238051	0.0445232
g__Acidomonas	0.0237558	0
g__Conexibacter	0.0233083	0.00616228
g__Terribacillus	0.022633	0
g__Pseudonocardia	0.0222909	0.0213378
g__Roseburia	0.0214237	0.0235847
g__Absconditabacteriales_(SR1)	0.0211838	0.00328386
g__Pseudoxanthomonas	0.0210216	0.550645
g__Arhodomonas	0.0200981	0
f__Yersiniaceae	0.0197899	0.0376351
g__Levilactobacillus	0.0186804	0
g__Arcobacter	0.0179604	0.00130174
g__uncultured	0.0174002	0.00360179
g__Ligilactobacillus	0.0169098	0.0201126
g__uncultured	0.0167674	0
g__Prevotella_9	0.0163915	0.0769845
g__Halotia_CENA158	0.0163411	0
g__Selenomonas	0.0162815	0.055667
g__Micromonospora	0.0159904	0.0110813
g__Carnobacterium	0.0151941	0.113752
g__Muribaculaceae	0.015088	0.0424517
g__Staphylococcaceae	0.0150514	0.0129341
g__Luteibacter	0.0148639	0.196294
g__Lineage_IV	0.0147949	0
g__Ruminococcus	0.0147094	0.102296
g__Cnuella	0.0144848	0.0553351
g__HT002	0.0144394	0.0361816
g__Dermacoccus	0.0144046	0.150403
g__Moryella	0.0139281	0.0167724
g__Necropsobacter	0.0138982	0.00719002
g__Pontibacter	0.0138517	0.0582685
g__uncultured	0.0137128	0.00873258
f__Staphylococcaceae	0.0133863	0.0322305
g__Jeotgalicoccus	0.0131811	0.0697702
g__Desulfovermiculus	0.0131108	0
f__Geodermatophilaceae	0.0124207	0.0138755
g__Roseomonas	0.0120482	0.167169
g__Bacilli	0.0119845	0.319686
g__Nissabacter	0.0118946	0.124546
g__Defluviitaleaceae_UCG-011	0.0117845	0.0185431
g__Quadrisphaera	0.0117096	0.013683
g__Blautia	0.0116231	0.107702
g__Romboutsia	0.0115704	0.0240031
g__Marinococcus	0.0114252	0
g__uncultured	0.0112754	0.0268425
g__Caldisalinibacter	0.010929	0.00175881
g__[Eubacterium]_ventriosum_group	0.0105072	0
g__Parasegetibacter	0.0103999	0
g__Nitrolancea	0.0102429	0
g__Faecalibacterium	0.01019	0.0660834
g__67-14	0.0101464	0.0593532
g__Plot4-2H12	0.0100207	0.00791806
g__Cellvibrio	0.00993766	0.0296798
g__Psychrobacter	0.0098404	0.105889
g__Candidatus_Campbellbacteria	0.00979485	0.0076774
g__uncultured	0.00974781	0.0775045
g__Alcaligenaceae	0.00942959	0.000642921
g__Phocaeicola	0.00942024	0
g__Subdoligranulum	0.00929724	0.00456522
f__Hungateiclostridiaceae	0.00911604	0.0221297
g__Intestinimonas	0.00902434	0
g__Microvirga	0.00901115	0.11286
g__Tannerella	0.00898397	0.0099677
g__[Eubacterium]_saphenum_group	0.00892725	0.00454488
g__Vampirovibrionales	0.00889365	0
g__Blastocatella	0.00886715	0.0582602
g__Geobacillus	0.00879854	0.301687
g__Marinilactibacillus	0.00878711	0.00411035
f__Burkholderiaceae	0.00833599	0
g__Lysinibacillus	0.00832645	0
g__Ferruginibacter	0.00832609	0.0197419
g__Sutterella	0.00817557	0.0890459
g__Halotalea	0.00815201	0
g__Lysobacter	0.00814145	0.00409495
g__Bacteroides	0.00807144	0.0718766
g__Altererythrobacter	0.00801258	0.03367
g__Catonella	0.00799574	0.0265246
g__Zymomonas	0.00787343	0
g__Ureaplasma	0.00775558	0.308336
g__Acidiphilium	0.00762161	0
c__Bacilli	0.00746737	0.00773579
g__Dysgonomonas	0.00738975	0.0255824
g__uncultured	0.00738017	0.00186623
g__uncultured	0.00736898	0.00113626
g__Pseudarcobacter	0.00733178	0.000258477
g__[Eubacterium]_hallii_group	0.00731741	0.00281302
g__[Ruminococcus]_torques_group	0.00727056	0
g__Miniimonas	0.00726912	0.0254758
g__Streptomyces	0.0072583	0.0332731
f__Erysipelotrichaceae	0.0072073	0
g__Pediococcus	0.00717801	0
g__Georgenia	0.00713404	0.111423
g__Chthoniobacter	0.00704991	0.0157292
g__Mobilitalea	0.00703218	0
g__Devosiaceae	0.00700479	0
g__Pedobacter	0.00690662	0.00165682
g__Acholeplasma	0.00687439	0.0131868
f__Gemmatimonadaceae	0.00683735	0.00933484
g__Vulcaniibacterium	0.00676784	0
g__Methylobacillus	0.006671	0.0108584
g__Megamonas	0.00659482	0
g__Ornithinibacter	0.00657789	0
g__Cardiobacterium	0.00657614	0.0503823
g__Ensifer	0.00653336	0
g__Aeribacillus	0.00650465	0.0480076
f__Thermomonosporaceae	0.00638152	0
g__Fretibacterium	0.00632043	0.0302611
g__Dongia	0.00631915	0.00227205
g__Peptoclostridium	0.00630809	0.025417
g__Candidatus_Obscuribacter	0.00628609	0.0428659
g__uncultured	0.00622813	0.0088797
g__Nodosilinea_PCC-7104	0.00615258	0.0169708
g__Pseudoclavibacter	0.00609077	0.0265023
g__Acidibacter	0.00603082	0
g__Pasteurella	0.00600878	0
g__uncultured	0.00587914	0.00876669
c__Alphaproteobacteria	0.00580177	0.00757123
g__uncultured	0.00573463	0
g__Johnsonella	0.0056451	0
g__Pedosphaeraceae	0.00561705	0.0308652
f__Steroidobacteraceae	0.00530574	0
g__Peptostreptococcales-Tissierellales	0.00522055	0
g__KD4-96	0.00521307	0.0353466
g__Caldicellulosiruptor	0.00515233	0.0110352
g__Auricoccus-Abyssicoccus	0.00512715	0.0365757
f__Devosiaceae	0.00512477	0.0867381
g__SWB02	0.00511509	0
g__Proteocatella	0.00508884	0
g__Timonella	0.00506103	0.0955215
g__Nibribacter	0.00503015	0.00048123
g__Solirubrobacter	0.00493366	0.0692924
g__Kocuria	0.00482645	0.20115
g__Halomonas	0.0047682	0.00315719
g__Butyrivibrio	0.00473828	0.0139324
g__Lachnospiraceae_NK3A20_group	0.00469189	0.00577899
g__Oceaniovalibus	0.00463549	0.0107926
g__uncultured	0.00463274	0
g__[Eubacterium]_brachy_group	0.00459496	0.0113233
g__Xanthomonas	0.00458026	0.283417
g__Eremococcus	0.00455972	0.00716476
g__uncultured	0.00452928	0.0313065
g__Aggregatibacter	0.00452644	0.0180583
f__Hyphomicrobiaceae	0.00451295	0.00833547
g__Vicinamibacteraceae	0.00440468	0.0198026
g__Macellibacteroides	0.00439936	0.000406688
g__Niastella	0.00435327	0
g__uncultured	0.00427501	0.0154492
f__Moraxellaceae	0.00426264	0.0103268
g__uncultured	0.00424988	0.0654053
g__MB-A2-108	0.00424444	0.000365591
g__Pseudochrobactrum	0.00423379	0
g__Alkanindiges	0.0042228	0.306934
f__Peptostreptococcales-Tissierellales	0.00421753	0.00972482
g__[Polyangium]_brachysporum_group	0.00418441	0
g__Agrilactobacillus	0.00406281	0
g__Caldibacillus	0.00395047	0.0213434
g__uncultured	0.00390224	0
g__Malikia	0.00384662	0.00919789
g__Clostridium_sensu_stricto_11	0.00367588	0
g__Proteiniclasticum	0.00364748	0.018205
g__Flaviflexus	0.00364627	0.0779689
g__Pseudokineococcus	0.00357135	0
g__Simonsiella	0.0035239	0
g__RB41	0.00349148	0.0050278
g__Actinocorallia	0.00341443	0.00702942
o__Cyanobacteriales	0.00339914	0.00363075
g__Caulobacter	0.00339056	0.0308029
g__Lachnospiraceae_FE2018_group	0.00337047	0
g__Glycomyces	0.00335258	0
g__Sumerlaea	0.00332024	0
g__Kytococcus	0.00331354	0.00710161
o__Pseudomonadales	0.00330312	0.00304492
g__uncultured	0.00328138	0
g__Pelagibius	0.00326822	0
g__uncultured	0.00325945	0
g__Holdemanella	0.00323475	0.00482703
g__uncultured	0.00323475	0.00275701
g__Paraclostridium	0.00320551	0
g__Paramesorhizobium	0.00319378	0.0318205
g__Tianweitania	0.00319378	0
g__Lihuaxuella	0.00316544	0
g__Legionella	0.0030771	0.0129958
g__Planctomicrobium	0.00306013	0.0225956
g__Rhodomicrobium	0.00304524	0.00568013
g__Craurococcus-Caldovatus	0.00303231	0.0629533
g__Roseiarcus	0.00302663	0
g__uncultured	0.00297974	0.0251662
f__Micromonosporaceae	0.00297045	0.0116868
g__Phaselicystis	0.00293351	0.0235548
g__Iamia	0.00292499	0.0168867
g__uncultured	0.00287121	0
g__Geodermatophilaceae	0.00284289	0.00456686
g__Skermanella	0.00280676	0.0412048
g__Patulibacter	0.00280351	0
g__uncultured	0.00277264	0
g__Allostreptomyces	0.00273494	0.0147537
g__NS11-12_marine_group	0.00270069	0
g__Sericytochromatia	0.00269214	0.00441732
g__F0058	0.00269151	0.00381511
g__Lachnoclostridium	0.00265413	0.0033169
g__Methyloversatilis	0.00250727	0.0487992
g__Neisseriaceae	0.00249359	0
g__uncultured	0.00248699	0
g__Qipengyuania	0.00243106	0.00440739
g__Acetoanaerobium	0.00241871	0
g__Slackia	0.00241728	0.00209057
g__Gluconacetobacter	0.0023861	0
g__Aeromicrobium	0.00237101	0.00966954
g__Gaiella	0.00229119	0.00396921
g__Succiniclasticum	0.00224708	0
g__uncultured	0.00224165	0.0036165
g__Tabrizicola	0.00221653	0.0189641
f__Weeksellaceae	0.00221313	0.148403
g__uncultured	0.00217	0
g__Longimicrobium	0.00212814	0.00790178
g__Xanthobacter	0.00212814	0.0110409
g__Dellaglioa	0.00209221	0
g__ZOR0006	0.00198249	0
g__uncultured	0.00197808	0.0348277
g__Zoogloea	0.00196926	0.00664218
g__Nitrospira	0.00195933	0
g__Jeotgalibaca	0.00195157	0.00248278
f__Solirubrobacteraceae	0.00195112	0.00653517
g__Gastranaerophilales	0.00187461	0
f__Syntrophobacteraceae	0.00187391	0
g__Thauera	0.00186387	0.0156076
g__Shinella	0.00186254	0.0036944
g__Candidatus_Moranbacteria	0.00182347	0
g__Pseudoflavitalea	0.00181598	0
g__Vibrio	0.00176942	0
f__Porphyromonadaceae	0.00169648	0.0771205
g__Pseudorhizobium	0.0016647	0.0453309
g__Risungbinella	0.00165207	0.00934688
g__Tychonema_CCAP_1459-11B	0.00164745	0.0864587
g__Rivibacter	0.00162416	0.00334396
f__Atopobiaceae	0.00154839	0.000225938
g__Pannonibacter	0.00154036	0
g__Prauserella	0.00152598	0.018506
g__Terrisporobacter	0.00152265	0.0083682
g__uncultured	0.00149993	0.0036013
g__Bulleidia	0.00145407	0.0160946
g__P3OB-42	0.00144456	0.0206104
g__Bifidobacteriaceae	0.00142924	0
f__Chitinophagaceae	0.00142924	0.0143376
g__Luteimonas	0.00142279	0.0814441
g__Alcanivorax	0.00142093	0.0336885
g__Amnipila	0.00141876	0.00158569
g__Gluconobacter	0.00141823	0
g__uncultured	0.00138725	0.00972619
g__Pseudoramibacter	0.00138587	0
g__Alistipes	0.00136747	0.00210575
g__Catenibacterium	0.00136724	0
g__Bacteroidetes_vadinHA17	0.00134499	0
g__AKIW781	0.00134499	0.0143347
o__Cytophagales	0.00132821	0
g__Limosilactobacillus	0.00126808	0.179212
g__JCM_18997	0.00123941	0
f__Promicromonosporaceae	0.00121065	0.012198
g__Rugamonas	0.00118192	0.0175815
g__Cardiobacteriaceae	0.00118121	0
g__Steroidobacter	0.00118121	0.0029753
g__Exiguobacterium	0.00116403	0.0232844
f__Magnetospirillaceae	0.00116215	0.0165261
g__CCD24	0.00113967	0.00330561
g__Dokdonella	0.00110451	0
g__Acidaminococcus	0.00107138	0
g__Pyramidobacter	0.00105372	0.0116966
g__uncultured	0.00103183	0
g__Hydrogenispora	0.0010269	0
g__WCHB1-41	0.0010257	0.00481632
g__BIyi10	0.00102459	0.00264123
g__Leptolyngbya_Es-Yyy1000	0.00100172	0
g__Faucicola	0.00099675	0
g__Williamsia	0.000989473	0.0293986
g__Dorea	0.000955772	0.00105178
g__Confluentibacter	0.000939208	0
g__Candidatus_Caldatribacterium	0.000936953	0
g__Saccharopolyspora	0.000919269	0.00283571
g__Kineosphaera	0.00091359	0.0561061
g__uncultured	0.000893659	0.000377216
g__Solirubrobacteraceae	0.000879532	0.0241392
g__Acrocarpospora	0.000870654	0
g__Parabacteroides	0.000817269	0.00075735
g__Thiobacillus	0.000773869	0.00666865
g__D05-2	0.00076373	0
g__Luteolibacter	0.000759462	0
g__Acidipila-Silvibacterium	0.000759354	0
f__Acidobacteriaceae_(Subgroup_1)	0.000745018	0
g__Scardovia	0.000738652	0
g__Desulfobulbus	0.000736728	0.00237856
g__Bilophila	0.000715726	0.00211685
g__Paenirhodobacter	0.000709115	0.0277195
g__Thiopseudomonas	0.000671501	0.0318805
g__Pedomicrobium	0.00066904	0
g__Fonticella	0.000650022	0.0247552
g__Erysipelotrichaceae_UCG-006	0.00063482	0
o__Chitinophagales	0.000624043	0
g__Erysipelatoclostridiaceae	0.000616285	0
g__Aridibacter	0.000605327	0.0208986
g__Falsochrobactrum	0.000599071	0
g__uncultured	0.000590958	0
g__uncultured	0.000590692	0.00705093
g__Nakamurella	0.000569833	0.0299787
g__uncultured	0.000560965	0
g__Marmoricola	0.00048601	0.0577884
c__Bacteroidia	0.000474361	0.00687025
g__Trueperella	0.000455214	0.000871452
g__Lachnospiraceae_FCS020_group	0.000430097	0
g__Pir4_lineage	0.000410857	0.00476906
g__Flaviaesturariibacter	0.000400689	0.00453301
g__Cereibacter	0.000384795	0
g__JGI_0000069-P22	0.0003595	0
f__Streptomycetaceae	0.000352095	0.0113967
g__Pleurocapsa_PCC-7319	0.000308071	8.54365e-05
g__Anaerolinea	0.00029588	0.0291445
g__Modestobacter	0.00026859	0.101905
g__Peptoanaerobacter	0.000256786	0.0029967
g__Nocardia	0.000160276	0
f__Fusobacteriaceae	0.000130011	0.0116989
f__Blastocatellaceae	0	0.0157142
g__Blastocatellaceae	0	0.0341111
g__Subgroup_10	0	0.0440356
g__Subgroup_17	0	0.00595061
g__Luteitalea	0	0.00386645
g__uncultured	0	0.00184247
g__uncultured	0	8.75848e-05
o__Microtrichales	0	0.00519979
f__Ilumatobacteraceae	0	0.00207213
g__CL500-29_marine_group	0	0.00418216
g__IMCC26207	0	0.00278797
g__uncultured	0	0.0122576
g__Microtrichales	0	0.00589651
g__Actinobacteria	0	0.0099326
g__F0332	0	0.0167321
g__Aeriscardovia	0	0.00322817
g__Gordonia	0	0.00178397
g__Tsukamurella	0	0.0492697
g__Euzebya	0	0.000184439
o__Frankiales	0	0.00365898
g__Cryptosporangium	0	0.0044145
g__Geodermatophilus	0	0.0336878
f__Kineosporiaceae	0	0.0268722
g__Kineococcus	0	0.0266193
g__Kineosporiaceae	0	0.014508
g__Bogoriella	0	0.0136164
f__Brevibacteriaceae	0	0.00461029
g__Actinotalea	0	0.00274419
g__Dermatophilaceae	0	0.0183798
g__Mobilicoccus	0	0.0168375
g__Ornithinicoccus	0	0.0205497
g__Ornithinimicrobium	0	0.0155685
g__Serinicoccus	0	0.0563915
g__Jonesia	0	0.00244013
g__Agromyces	0	0.00123431
g__Leucobacter	0	0.00457319
g__Rathayibacter	0	0.0204991
g__Citricoccus	0	0.0189192
g__Enteractinococcus	0	0.0161411
g__Falsarthrobacter	0	0.0191411
g__Garicola	0	0.0032323
g__Glutamicibacter	0	0.0339984
g__Pseudoglutamicibacter	0	0.0845413
g__Sanguibacter-Flavimobilis	0	0.000384094
g__uncultured	0	0.014392
g__Actinoplanes	0	0.0116848
g__Catelliglobosispora	0	0.0132689
g__uncultured	0	0.0168515
g__Actinomycetospora	0	0.027397
g__Crossiella	0	0.0100622
g__Saccharomonospora	0	0.00146735
g__Saccharothrix	0	0.00131069
g__Streptomycetaceae	0	0.0138091
f__Nocardiopsaceae	0	0.00708956
g__Nocardiopsis	0	0.0272171
g__Actinoallomurus	0	0.00778968
g__uncultured	0	0.0124128
g__Olsenella	0	0.00303465
f__Coriobacteriales_Incertae_Sedis	0	0.00371512
g__Cryptobacterium	0	0.000367856
g__uncultured	0	0.00654567
g__Parviterribacter	0	0.00671959
g__uncultured	0	0.00887738
g__Hydrogenobacter	0	0.0155558
g__Armatimonadales	0	0.0275799
g__Fimbriimonadaceae	0	0.00219758
g__uncultured	0	0.0113552
g__Bacteroidales_RF16_group	0	0.000158156
g__Barnesiella	0	0.00189338
g__HAW-RM37-2	0	0.000745594
f__Marinilabiliaceae	0	0.0163241
g__Marinilabiliaceae	0	0.000700407
g__Paludibacter	0	0.0154722
g__Falsiporphyromonas	0	0.0187451
g__Prevotellaceae_UCG-001	0	0.0113498
g__Prevotellaceae_UCG-003	0	0.0141786
g__Prevotellaceae_UCG-004	0	0.000497063
g__Bact-08	0	0.00118917
g__Tannerellaceae	0	0.00207213
g__Asinibacterium	0	0.006012
g__Aurantisolimonas	0	0.00318789
g__Edaphobaculum	0	0.00508334
g__Flavihumibacter	0	0.0154859
g__Flavisolibacter	0	0.0720624
g__Flavitalea	0	0.0101485
g__Sediminibacterium	0	0.0029967
g__Taibaiella	0	0.00558908
g__UTBCD1	0	0.00440343
g__Membranicola	0	0.00381494
f__Cyclobacteriaceae	0	0.023294
g__Algoriphagus	0	0.00255558
g__uncultured	0	0.0491239
f__Cytophagaceae	0	0.00408933
g__Cytophaga	0	0.0139398
g__Siphonobacter	0	0.00373578
g__Chryseolinea	0	0.00758761
g__Hassallia	0	0.00521159
g__Ohtaekwangia	0	0.014967
g__Thermoflexibacter	0	0.00263001
g__uncultured	0	0.00302987
g__Emticicia	0	0.00339894
g__Larkinella	0	0.00662925
g__Brumimicrobium	0	0.0010845
g__Vicingus	0	0.00785796
f__Flavobacteriaceae	0	0.0057101
g__Aequorivita	0	0.0318124
g__Antarcticibacterium	0	0.000262755
g__Myroides	0	0.00543928
g__Salinimicrobium	0	0.017083
g__Yeosuana	0	0.0194113
g__NS9_marine_group	0	0.00306726
g__SM1A07	0	0.000772429
g__AKYH767	0	0.002276
g__env.OPS_17	0	0.0363387
g__Lentimicrobium	0	0.00406579
g__Arcticibacter	0	0.0240793
g__Mucilaginibacter	0	0.0066483
g__uncultured	0	0.0266897
g__Bacteriovorax	0	0.0414016
g__Peredibacter	0	0.0304359
g__OM27_clade	0	0.00764144
g__0319-6G20	0	0.0184763
g__Oligoflexus	0	0.00493963
g__uncultured	0	0.00127224
g__Sulfurospirillum	0	0.00662175
g__Flexilinea	0	0.00638941
g__uncultured	0	0.0019609
g__Kallotenue	0	0.0184775
g__Thermobaculum	0	0.0183798
f__Thermomicrobiaceae	0	0.00017517
g__Gitt-GS-136	0	0.0155987
g__C0119	0	0.0269474
c__Cyanobacteriia	0	0.00637442
g__Phormidiaceae	0	0.00287892
g__Oscillatoria_SAG_1459-8	0	0.00366838
g__Phormidesmis_ANT.L52.6	0	0.000517773
g__Leptolyngbya_EcFYyyy-00	0	0.00213554
g__Vampirovibrio	0	0.0176021
g__Mucispirillum	0	0.00965159
g__Vermiphilaceae	0	0.00475668
g__uncultured	0	0.0255112
g__Salirhabdus	0	0.00588649
g__Kurthia	0	0.028837
g__Rummeliibacillus	0	0.0190671
g__Salipaludibacillus	0	0.0131028
g__Sporolactobacillus	0	0.00195085
g__Spiroplasma	0	0.000254286
g__Eggerthia	0	0.00699054
g__Erysipelatoclostridium	0	0.000796972
g__Erysipelotrichaceae_UCG-003	0	0.00155349
g__Dubosiella	0	0.015041
g__Erysipelothrix	0	0.0387152
g__Faecalibaculum	0	0.00577666
g__Ileibacterium	0	0.00379582
g__Solobacterium	0	0.000545244
g__Alkalibacterium	0	0.00212043
g__Desemzia	0	0.00454396
g__Weissella	0	0.0264322
g__Listeria	0	0.194673
g__Saccharibacillus	0	0.00119012
g__Aliicoccus	0	0.00220725
g__Nosocomiicoccus	0	0.0426509
g__Thermoactinomyces	0	0.00960849
g__uncultured	0	0.00210392
g__Clostridia_vadinBB60_group	0	0.00196749
g__Anaerobacter	0	0.0377718
g__Clostridium_sensu_stricto_12	0	0.00410366
g__Clostridium_sensu_stricto_3	0	0.0189791
g__Clostridium_sensu_stricto_7	0	0.000184439
g__Sarcina	0	0.00318815
g__Youngiibacter	0	0.000438709
g__Defluviitalea	0	0.0119317
g__[Eubacterium]_eligens_group	0	0.0198652
g__[Ruminococcus]_gnavus_group	0	0.00745805
g__Acetitomaculum	0	0.0137212
g__Anaerosporobacter	0	0.000225938
g__Anaerostipes	0	0.00255792
g__Cellulosilyticum	0	0.000700407
g__Coprococcus	0	0.00654567
g__Fusicatenibacter	0	0.0371192
g__Lachnospira	0	0.000948938
g__Lachnospiraceae_ND3007_group	0	0.0341759
g__Lachnospiraceae_NK4A136_group	0	0.00294325
g__Lachnospiraceae_XPB1014_group	0	0.0155829
g__Lachnotalea	0	0.00159394
g__Monoglobus	0	0.00113911
f__Butyricicoccaceae	0	0.0137001
g__Acetanaerobacterium	0	0.000204993
f__Oscillospiraceae	0	0.00139846
g__NK4A214_group	0	0.026468
g__UCG-002	0	0.00427887
g__Oscillospirales	0	0.00483573
g__Caproiciproducens	0	0.00157159
g__Incertae_Sedis	0	0.000135563
g__uncultured	0	0.00297737
g__UCG-010	0	0.020769
g__uncultured	0	0.000971532
g__Family_XIII_AD3011_group	0	0.00946604
g__Family_XIII_UCG-001	0	0.00493131
f__Family_XI	0	0.00231536
g__uncultured	0	0.00290428
g__Fusibacter	0	0.0313485
g__[Eubacterium]_yurii_group	0	0.0221306
g__Intestinibacter	0	0.00881573
f__Selenomonadaceae	0	0.00613668
g__Mitsuokella	0	0.000157653
g__Selenomonadaceae	0	0.00854724
g__Sporolituus	0	0.000697026
f__Leptotrichiaceae	0	0.00232731
g__Oceanivirga	0	0.0178053
g__Streptobacillus	0	0.0260421
g__Roseisolibacter	0	0.0143941
g__YC-ZSS-LKJ147	0	0.0153603
g__S0134_terrestrial_group	0	0.0128979
g__Myxococcaceae	0	0.000192876
g__Haliangium	0	0.00781588
g__mle1-27	0	0.0224454
g__Nannocystis	0	0.0205429
c__Parcubacteria	0	0.015403
g__Candidatus_Wolfebacteria	0	0.00129443
g__TM7x	0	0.00350667
g__Saccharimonadales	0	0.00770437
g__Tepidisphaera	0	0.00786611
g__Gemmata	0	0.0233377
g__Pirellula	0	0.00519775
g__uncultured	0	0.0498367
f__Rubinisphaeraceae	0	0.000451875
g__Acidisoma	0	0.0084564
g__Belnapia	0	0.0391814
g__Humitalea	0	3.50339e-05
g__Paracraurococcus	0	0.000804299
g__Rubritepida	0	0.00237135
g__Azospirillum	0	0.0345006
g__PMMR1	0	0.00616218
g__uncultured	0	0.0106767
g__uncultured	0	0.0785787
g__uncultured	0	0.0173095
g__Constrictibacter	0	0.0110684
o__Rhizobiales	0	0.0064138
g__A0839	0	0.0205774
g__1174-901-12	0	0.000767803
g__Beijerinckiaceae	0	0.000127143
g__Chelatococcus	0	0.0142144
g__Neo-b11	0	0.00228686
g__Devosia	0	0.0127546
g__Filomicrobium	0	0.00977063
g__uncultured	0	0.00631175
f__Methylopilaceae	0	0.00250605
g__Aurantimonas	0	0.000414218
g__Aureimonas	0	0.00115345
g__Ciceribacter	0	0.00606817
g__Corticibacterium	0	0.000642685
g__Mesorhizobium	0	0.0119752
g__Mycoplana	0	0.0111199
g__Neorhizobium	0	0.0361338
g__Pseudaminobacter	0	0.0463915
g__Phreatobacter	0	0.0332817
g__uncultured	0	0.047847
g__Aquabacter	0	0.00972471
g__Rhodoplanes	0	0.00140567
g__Starkeya	0	0.00776053
g__Tardiphaga	0	0.0204027
g__Amaricoccus	0	0.0458155
g__Falsirhodobacter	0	0.00684041
g__Novispirillum	0	0.0997437
g__uncultured	0	0.0124466
g__DSSF69	0	0.000683162
g__Porphyrobacter	0	0.0493802
g__Sphingoaurantiacus	0	0.000297788
g__Sphingomonadaceae	0	0.00379001
g__Stakelama	0	0.100253
f__Geminicoccaceae	0	0.0008537
g__Arboricoccus	0	0.00589651
g__Geminicoccus	0	0.0254242
g__uncultured	0	0.0151354
c__Gammaproteobacteria	0	0.00305823
g__uncultured	0	0.00183685
g__Oligella	0	0.0331717
g__Aquaspirillum	0	0.00350667
g__Cupriavidus	0	0.0279009
g__Limnobacter	0	0.00682797
g__Ralstonia	0	0.0345167
g__Robbsia	0	0.00606966
g__Aquitalea	0	0.00726839
g__Extensimonas	0	0.00211718
g__Hydrogenophaga	0	0.0378143
g__Inhella	0	0.00983991
g__Lampropedia	0	0.00604089
g__Pseudacidovorax	0	0.13298
g__Pseudorhodoferax	0	0.00818923
g__Rubrivivax	0	0.000190714
g__Simplicispira	0	0.0140567
g__Tepidicella	0	0.00071304
g__Variovorax	0	0.0350323
f__Methylophilaceae	0	0.00313759
g__Bergeriella	0	0.00509622
g__Ellin6067	0	0.018558
g__Nitrosomonas	0	0.00323946
g__Duganella	0	0.0354767
g__Herbaspirillum	0	0.017337
g__Oxalicibacterium	0	0.0117388
g__Pseudoduganella	0	0.0112952
f__Rhodocyclaceae	0	0.0544904
g__Azoarcus	0	0.00778346
g__Azospira	0	0.00599961
g__Dechlorobacter	0	0.000614524
g__Niveibacterium	0	0.00301576
g__Propionivibrio	0	0.0050768
g__Uliginosibacterium	0	0.00740944
g__Z-35	0	0.00628816
g__SC-I-84	0	0.00384129
g__Cosenzaea	0	0.0265635
g__Morganella	0	0.0175156
g__Brenneria	0	0.0524059
g__Psychromonas	0	0.00873606
g__Ruminobacter	0	0.00133303
g__uncultured	0	0.00345106
g__Photobacterium	0	0.0633451
g__Methylophaga	0	0.000169524
g__Eionea	0	0.000203344
g__Chromohalobacter	0	0.0116104
g__Marinomonas	0	0.00279547
g__Permianibacter	0	0.0196246
g__Oceanobacter	0	0.0024129
g__uncultured	0	0.00381626
g__Thiothrix	0	0.00145158
o__Xanthomonadales	0	0.000420026
g__uncultured	0	0.0252687
g__uncultured	0	0.000297328
g__Arenimonas	0	0.00789963
g__Thermomonas	0	0.000487381
g__Xanthomonadaceae	0	0.02326
g__Acetomicrobium	0	0.00134881
g__uncultured	0	0.00958075
f__Parachlamydiaceae	0	0.000817866
g__Candidatus_Protochlamydia	0	0.00150953
g__Neochlamydia	0	0.0108967
g__uncultured	0	0.00750252
g__Candidatus_Udaeobacter	0	0.00964587
g__Terrimicrobium	0	0.000381429
f__Opitutaceae	0	0.00423936
g__Lacunisphaera	0	0.00181151
g__uncultured	0	0.00942706
g__ADurb.Bin063-1	0	0.00964219
g__Limisphaera	0	0.00165682
g__UA11	0	0.00534901
g__Akkermansia	0	0.0145283
g__Prosthecobacter	0	0.00319918
g__uncultured	0	0.0121331
g__WPS-2	0	0.0135419
