# Supplementary material for: The impact of vasectomy on the seminal microbiome: possible implications and source of microbes
Source: Hum Reprod Open. 2026 May 12;2026(3):hoag043. doi: 10.1093/hropen/hoag043 (PMC13278845; doi:10.1093/hropen/hoag043)
Supplement: hoag043_Supplementary_Data [file hoag043_supplementary_data.zip › Supplementary_Table S6.xlsx]

## Sheet: Hoja1
Supplementary Table S6. Differential abundance analysis between semen and urine samples after vasectomy. Microbial taxa with a relative abundance >0.01% were compared between groups using metagenomeSeq.
Taxid	logFC	P.Value	adj.P.Val
g__Anaerococcus	6.94676	3.99291e-38	1.0701e-35
g__Varibaculum	6.54341	3.66631e-24	4.91285e-22
g__Peptoniphilus	5.02037	5.35946e-18	2.87267e-16
g__Finegoldia	4.99366	4.12781e-21	2.76564e-19
g__Negativicoccus	3.75527	4.03678e-11	8.32198e-10
g__Aerosphaera	3.6418	1.95025e-09	3.48444e-08
g__Acetobacter	3.62983	3.89463e-10	7.45543e-09
g__Peptococcus	3.53017	3.5809e-08	5.05096e-07
g__Aerococcus	3.02677	5.97278e-07	6.40282e-06
g__Actinomycetaceae	3.02505	1.33858e-07	1.70828e-06
g__Campylobacter	2.98714	1.10494e-08	1.7419e-07
g__Mobiluncus	2.50977	3.91695e-05	0.000374908
g__Actinotignum	2.29934	0.000158023	0.001349
g__Atopobium	1.97871	0.000346482	0.0026044
g__uncultured	1.94292	0.00264007	0.0157231
g__Gallicola	1.76571	0.0063521	0.0340473
g__Murdochiella	1.6989	0.00823003	0.041616
g__Dialister	1.55651	0.0078227	0.040317
g__Brachybacterium	-1.6017	0.00901457	0.044739
g__Stenotrophomonas	-1.66648	0.00352941	0.0197059
g__Prevotella_7	-1.67824	0.0025429	0.0154886
f__Weeksellaceae	-1.69643	0.00623711	0.0340473
g__Roseomonas	-1.7423	0.00735434	0.0386463
g__Xanthomonas	-1.85421	0.00334521	0.0190748
g__Dietzia	-1.8914	0.00296966	0.0173015
g__P5D1-392	-1.898	0.00059319	0.00407628
f__Prevotellaceae	-1.92679	0.0018488	0.0115227
g__Alkanindiges	-1.94533	0.00163337	0.0104224
g__Bifidobacterium	-2.01085	0.00143378	0.009372
g__Luteibacter	-2.08571	0.000657479	0.00440511
g__Lawsonella	-2.10882	0.000325558	0.00256617
g__Neisseria	-2.18519	0.000119425	0.00106686
g__Bacilli	-2.19419	0.000349844	0.0026044
g__Rothia	-2.19479	0.000293195	0.0023811
g__Pseudacidovorax	-2.20113	0.000396041	0.00286862
g__Limosilactobacillus	-2.23578	0.000452555	0.0031917
g__Novosphingobium	-2.42336	0.000161075	0.001349
g__Conservatibacter	-2.45594	1.3e-05	0.000129037
g__Listeria	-2.49991	0.000101189	0.000935128
g__Lactobacillus	-2.69915	5.70324e-07	6.36861e-06
f__Corynebacteriaceae	-2.81607	3.50781e-07	4.27316e-06
g__Geobacillus	-2.95756	1.51328e-06	1.55984e-05
g__Abiotrophia	-3.0356	4.92557e-07	5.73936e-06
g__Brevundimonas	-3.08634	1.45946e-08	2.17298e-07
g__Pseudoxanthomonas	-3.19587	8.62246e-08	1.15541e-06
f__Pseudomonadaceae	-3.22419	3.53672e-09	5.92401e-08
g__Massilia	-3.80566	2.77968e-11	6.20795e-10
g__Chryseobacterium	-3.84129	1.59503e-11	3.88608e-10
f__Comamonadaceae	-3.9141	1.19205e-11	3.19469e-10
g__Escherichia-Shigella	-4.01162	1.31767e-12	4.41421e-11
g__Acinetobacter	-4.14609	9.84175e-12	2.93065e-10
g__Micrococcus	-4.16262	5.53172e-14	2.11786e-12
g__Prevotella	-4.26997	2.9096e-15	1.29962e-13
f__Xanthobacteraceae	-5.86897	4.02373e-23	3.59453e-21
