# Supplementary material for: The impact of vasectomy on the seminal microbiome: possible implications and source of microbes
Source: Hum Reprod Open. 2026 May 12;2026(3):hoag043. doi: 10.1093/hropen/hoag043 (PMC13278845; doi:10.1093/hropen/hoag043)
Supplement: hoag043_Supplementary_Data [file hoag043_supplementary_data.zip › Supplementary_Table S7.xlsx]

## Sheet: Combinacion
Supplementary Table S7. Mean relative abundance of amplicon sequence variants (ASVs) in pre- vs. post-vasectomy semen samples.
Taxonomy	Spre	Spost
g__Campylobacter	13.8838	13.9539
g__Finegoldia	7.96047	13.4097
g__Acinetobacter	6.26574	3.54108
g__Streptococcus	5.88409	4.95
f__Pseudomonadaceae	4.83785	1.20278
g__Ezakiella	4.35875	4.49415
g__Fenollaria	4.14767	4.60481
g__Peptoniphilus	4.13118	6.70476
g__Anaerococcus	3.70134	5.1218
g__Conservatibacter	2.97072	1.25216
g__Corynebacteriaceae	2.62024	1.69247
g__Gardnerella	2.50337	1.84391
g__Veillonella	2.43689	2.52883
g__Corynebacterium	2.34948	3.1471
f__Pasteurellaceae	1.64553	1.81066
g__Negativicoccus	1.56162	1.75579
g__Acetobacter	1.54098	0.76101
g__Varibaculum	1.39754	2.12304
g__Actinomyces	1.05433	1.07154
g__Atopobium	1.03589	0.427353
g__Lactobacillus	1.0098	0.806567
g__Aerococcus	0.984215	0.357494
g__Gallicola	0.902768	0.170902
g__Porphyromonas	0.848286	1.44098
g__Actinomycetaceae	0.790165	0.907645
g__Ameyamaea	0.779999	0.437281
g__Prevotella	0.769964	2.90075
g__Rothia	0.688588	0.59082
g__Gemella	0.647208	0.398842
g__Mobiluncus	0.597007	0.343213
g__Fusobacterium	0.579473	0.384496
f__Corynebacteriaceae	0.558868	0.607604
f__Veillonellaceae	0.545618	0.906603
g__Escherichia-Shigella	0.531944	0.230748
g__Lawsonella	0.515549	0.468831
g__Actinotignum	0.460502	0.545989
g__P5D1-392	0.452627	0.324436
g__Actinobaculum	0.4178	0.424255
g__Dialister	0.402977	0.506494
g__Micrococcus	0.360519	0.249593
g__Lactobacillales	0.356679	0.630479
g__Prevotella_7	0.314875	0.388314
g__Arcanobacterium	0.306806	0.284088
f__Aerococcaceae	0.2807	0.598515
f__Lactobacillaceae	0.261244	0.781421
g__Peptococcus	0.246532	0.286704
g__Veillonellaceae	0.225033	0.255523
g__Lentilactobacillus	0.216019	0.0994407
g__Sphingobium	0.214747	0.06424
g__Bosea	0.20075	0.0991273
g__Murdochiella	0.192158	0.271054
g__Parvimonas	0.189953	0.184156
f__Prevotellaceae	0.187184	0.345119
g__Blastomonas	0.181984	0.0885987
f__Xanthobacteraceae	0.179297	0.0961469
f__Weeksellaceae	0.170158	0.0988176
g__Alloscardovia	0.164925	0.346353
g__Fastidiosipila	0.161641	0.315483
g__Brevundimonas	0.141795	0.0636003
g__Sphingomonas	0.120731	0.0747541
g__RF39	0.112172	0.0433549
g__Peptostreptococcus	0.0987582	0.0400157
g__Dermabacter	0.0975691	0.0509591
f__Lachnospiraceae	0.0973487	0.0302061
g__Plastorhodobacter	0.09616	0.128277
g__Lautropia	0.0897467	0.0337895
g__Capnocytophaga	0.0896941	0.0944325
g__Oribacterium	0.0891566	0.0852458
g__Schleiferilactobacillus	0.0863104	0.0995608
g__HT002	0.0861355	0.0213698
g__Cardiobacterium	0.0823525	0.0216785
g__Porphyrobacter	0.0803529	0
g__Sphingopyxis	0.0773219	0.0308085
g__uncultured	0.0688021	0
g__Stenotrophomonas	0.0655812	0.0856974
g__Qipengyuania	0.0644877	0
g__Streptomyces	0.0613714	0.00877355
g__Pseudoxanthomonas	0.0612608	0.0170985
g__Thermicanus	0.058468	0.0329725
g__Megasphaera	0.0579746	0.023224
g__[Eubacterium]_brachy_group	0.0578894	0.0255359
g__Massilia	0.057226	0.0782595
g__Anoxybacillus	0.0557324	0.0322096
g__Pseudacidovorax	0.0551238	0.00287156
g__Anaeroglobus	0.0522148	0.0241469
g__Dongia	0.0518001	0.00507073
g__Acidothermus	0.0504767	0
g__Howardella	0.0494123	0.0851322
g__Rhodococcus	0.0479546	0.0586085
g__Aerosphaera	0.0475764	0.0765274
g__Agrilactobacillus	0.0466977	0.0134691
f__Acidobacteriaceae_(Subgroup_1)	0.0463853	0.000322683
g__Microvirga	0.0451861	0.0181218
g__Bacteroides	0.0447654	0.059153
g__uncultured	0.0445778	0
g__Ligilactobacillus	0.0444629	0.00263012
g__Novosphingobium	0.0432746	0.034661
g__Kozakia	0.0417445	0.0382768
g__Blautia	0.0411312	0.0183411
g__BIrii41	0.0410681	0
g__Gastranaerophilales	0.040472	0.00219752
g__uncultured	0.0404362	0.091211
g__uncultured	0.0387943	0
g__Candidatus_Udaeobacter	0.0386878	0
g__Fretibacterium	0.0384258	0.020627
g__Psychrobacter	0.0379129	0.0130673
g__Gemmatimonas	0.0375063	0.0037929
g__WPS-2	0.0359288	0
g__F0058	0.0348866	0.00723489
f__Intrasporangiaceae	0.0337415	0.04214
g__Georgenia	0.0335889	0.0080739
g__uncultured	0.0331701	0
g__Acidibacter	0.0322394	0.00681269
g__uncultured	0.0319821	0
g__0319-6G20	0.0312247	0.0105546
g__Altererythrobacter	0.031206	0
g__uncultured	0.030468	0.00349432
g__Bifidobacterium	0.03046	0.0736064
g__uncultured	0.0290249	0.00388258
g__Alcanivorax	0.0288899	0.00165088
g__Schlegelella	0.0283783	0.0142078
g__Timonella	0.0281189	0
g__Cupriavidus	0.0274805	0
g__Mangrovibacter	0.0270394	0
g__Mycobacterium	0.0269114	0.0182663
g__Eikenella	0.026784	0.0230458
f__Micromonosporaceae	0.0266071	0.0196254
g__Clostridia_UCG-014	0.0264592	0.188216
g__Glycomyces	0.0259458	0.00327292
g__Cellulomonadaceae	0.025836	0
g__Lysobacter	0.0256886	0.0081075
g__uncultured	0.0252383	0
g__Cellvibrio	0.0250553	0.00972391
g__Haliangium	0.0249769	0
g__Luteitalea	0.0249562	0
g__DNF00809	0.0249335	0.0232572
g__Gemmata	0.0247812	0
f__Caulobacteraceae	0.0242464	0.00216658
g__Roseomonas	0.0241213	0
g__Absconditabacteriales_(SR1)	0.0240996	0.0399657
g__uncultured	0.0236746	0.0028723
g__uncultured	0.0234917	0
g__Swaminathania	0.0233754	0
g__Devosiaceae	0.0233754	0.0140269
g__Niastella	0.0232788	0
g__Sutterella	0.0228629	0.011153
g__Allobaculum	0.022569	0
g__Nevskia	0.0225383	0
g__Prevotella_9	0.0223649	0.0123148
g__Blastococcus	0.0222942	0.0208113
g__Subdoligranulum	0.0220442	0.0101365
g__Faecalibacterium	0.0217903	0.00871373
f__Cellulomonadaceae	0.0217776	0.017511
g__Rummeliibacillus	0.0214146	0
g__Desemzia	0.0214046	0
g__Moraxella	0.0211857	0.159113
g__uncultured	0.0209243	0.0100093
g__Acidomonas	0.0208412	0.033969
g__Bacilli	0.0198565	0.0204876
g__[Polyangium]_brachysporum_group	0.0197834	0.0044118
g__Janthinobacterium	0.0195462	0
g__SN8	0.0194558	0.0375818
g__uncultured	0.0193987	0
g__Peptoclostridium	0.0188975	0.00997731
g__JG30-KF-CM45	0.0188366	0.0230619
g__uncultured	0.0188358	0.00763144
g__Brachybacterium	0.0185317	0.0235581
g__Exiguobacterium	0.0183015	0.00123503
g__type_III	0.0181848	0
g__Nannocystis	0.0181836	0
g__Shinella	0.0180853	0
g__Pontibacter	0.0180119	0.0137306
g__Acidicaldus	0.0175236	0
f__Leptotrichiaceae	0.0172615	0
g__uncultured	0.0171929	0
f__Erysipelotrichaceae	0.0171502	0.00048333
g__Occallatibacter	0.0170827	0
g__uncultured	0.0170614	0.00353597
g__Paucilactobacillus	0.0169889	0.0268734
g__Atopobiaceae	0.0168013	0.0478126
g__Chlamydia	0.0167751	0
g__Acidisoma	0.0165931	0.00554931
g__[Eubacterium]_nodatum_group	0.0165336	0.0246147
c__Gammaproteobacteria	0.0165317	0.00345307
g__Cosenzaea	0.0163518	0
f__Steroidobacteraceae	0.0162907	0.00495036
g__Alkanindiges	0.0162248	0.00529104
g__Muribaculaceae	0.0162045	0.0530352
g__Bergeyella	0.0161176	0.0935122
g__Nocardiaceae	0.0159151	0.00915601
g__Pseudonocardia	0.0155724	0.00257878
g__[Eubacterium]_coprostanoligenes_group	0.0153092	0.000443724
g__Solirubrobacter	0.0151836	0.00243906
g__Aliicoccus	0.0149887	0
g__IMCC26256	0.0147251	0
g__Rikenellaceae_RC9_gut_group	0.0146498	0.0277259
g__Wautersiella	0.0146069	0.0319669
g__Sideroxydans	0.0144574	0
g__Rugamonas	0.0142905	0.00733383
g__Chryseobacterium	0.0140909	0.0146754
f__Hyphomicrobiaceae	0.0140116	0.00520893
g__Xylophilus	0.0137764	0
g__Terrimonas	0.0136904	0
g__Allostreptomyces	0.0136484	0.00282997
g__Spirillospora	0.0135607	0
g__Clostridium_sensu_stricto_9	0.0135289	0
g__Defluviitaleaceae_UCG-011	0.0135253	0.0140057
g__Geobacillus	0.0134741	0.00317419
g__Loigolactobacillus	0.0133985	0.0351669
g__Actinomycetospora	0.0133727	0.0241558
g__Melghirimyces	0.0133355	0
g__Alishewanella	0.01323	0.000671292
f__Rhodocyclaceae	0.0131151	0
f__Devosiaceae	0.0130101	0.00668888
g__Inhella	0.0129827	0
g__Dokdonella	0.0129754	0.00142278
g__Vicinamibacter	0.0127482	0
g__Prevotellaceae_Ga6A1_group	0.0125749	0
g__67-14	0.0124602	0.028607
g__Dietzia	0.0123958	0.0158182
g__Rhodoplanes	0.0123436	0
o__Micrococcales	0.0122347	0.00296237
c__Clostridia	0.0122119	0.117651
g__Diplorickettsia	0.0122114	0
g__Ethanoligenens	0.0119757	0.0212006
g__Chungangia	0.0119234	0.042477
g__Oceanobacillus	0.0119022	0.00690363
g__Auritidibacter	0.0118248	0.0238106
g__uncultured	0.0114452	0
g__SH-PL14	0.0113391	0
g__Xanthobacteraceae	0.0112415	0
g__TK10	0.0111377	0
g__Salinicoccus	0.0111313	0
g__Halotalea	0.0110064	0.00738421
g__JI49D030	0.0108914	0.00605651
g__Sneathia	0.010888	0.00963077
f__Blastocatellaceae	0.0108291	0
g__Arsenicitalea	0.0108007	0
g__Catonella	0.0107965	0.0117633
g__Alicyclobacillus	0.010548	0
g__Akkermansia	0.0102925	0
g__Candidatus_Caldatribacterium	0.0102761	0.00217666
f__Hungateiclostridiaceae	0.0101297	0.00961142
g__Puia	0.0100867	0
g__Marmoricola	0.00988515	0.000488337
g__Pedomicrobium	0.0097433	0.000798185
f__Anaerovoracaceae	0.00973111	0
f__Staphylococcaceae	0.00959753	0
g__Rhabdobacter	0.00959464	0
g__Aliidongia	0.00958836	0
g__Abditibacterium	0.00950983	0
g__Fimbriimonadaceae	0.00936569	0
g__Alcaligenaceae	0.00929011	0.0128671
g__Limosilactobacillus	0.00927669	0.00135463
g__Mycoplasma	0.00927669	0.0190942
g__[Eubacterium]_saphenum_group	0.00923753	0.00237327
g__Roseburia	0.00922065	0.0129845
g__Kingella	0.0091915	0.004876
g__Alistipes	0.00915471	0.00149822
g__Tepidiphilus	0.00912263	0.0105219
g__Flaviaesturariibacter	0.00911556	0
g__Alcaligenes	0.00891557	0
g__Shewanella	0.00883858	0.0156911
g__Oscillibacter	0.0087974	0
g__Blastocatellaceae	0.00874931	0
g__Slackia	0.00855604	0.00413447
g__Amb-16S-1323	0.008482	0
g__Tannerella	0.0084428	0.00863534
g__Geminicoccus	0.00829738	0
g__Ureaplasma	0.0081879	0.00407237
g__Bergeriella	0.00813929	0.00553209
g__Alkalibacterium	0.0080953	0
g__KF-JG30-B3	0.00804541	0
g__Chitinophaga	0.00803685	0
g__Aridibacter	0.00789299	0
g__uncultured	0.00782498	0
g__Jatrophihabitans	0.00777191	0
g__Rokubacteriales	0.00777191	0
g__Luteibacter	0.00767263	0.0257515
g__Scardovia	0.00764698	0.00129712
g__Pseudarcobacter	0.00764227	0.00371277
g__Paenirhodobacter	0.00760101	0.000913921
g__Serinicoccus	0.00753167	0
g__Christensenellaceae_R-7_group	0.00752264	0.0258852
g__CCD24	0.00749434	0.00119551
g__Dysgonomonas	0.00745841	0.00923995
g__uncultured	0.00730343	0.00488449
f__Chitinophagaceae	0.00727008	0.00154692
f__Chloroflexaceae	0.00726867	0
g__Neorhizobium	0.00719388	0
g__Filibacter	0.00714741	0.0127919
g__Flavisolibacter	0.00705351	0.00522288
g__Moraxellaceae	0.00697792	0.0232804
g__Bulleidia	0.0069495	0.0196284
g__Skermanella	0.00688294	0.0038757
g__Methylobacillus	0.00679335	0.00494546
g__Mobilitalea	0.00663403	0.0073401
g__uncultured	0.00663403	0
g__uncultured	0.00643891	0
g__Acidobacteriales	0.00641616	0
g__Tepidisphaeraceae	0.00641365	0
g__Thermosporothrix	0.00636713	0
g__Ellin6055	0.00636655	0
f__Porphyromonadaceae	0.00633311	0.0054582
g__uncultured	0.00631895	0
g__Abiotrophia	0.00630286	0.0730833
g__Morganella	0.00627166	0.00221207
g__Myxococcaceae	0.00622173	0
g__Intestinibacter	0.00614968	0
g__Pseudoclavibacter	0.00602693	0.00631097
g__OLB17	0.00596032	0
f__Solirubrobacteraceae	0.0059514	0
g__Phyllobacterium	0.00593453	0
g__Palleronia-Pseudomaribius	0.00592868	0
g__Tersicoccus	0.00583288	0.0173008
o__Polyangiales	0.00578007	0
g__Saccharomonospora	0.00577209	0
g__Marinomonas	0.00571337	0
g__Olsenella	0.00566671	0
g__URHD0088	0.00562076	0
g__Luteimonas	0.00561868	0
g__Shuttleworthia	0.00554726	0.00463349
g__Phaselicystis	0.00554123	0.00285805
o__Rickettsiales	0.00550481	0
g__Alysiella	0.00545916	0
g__Domibacillus	0.00544402	0
f__Arcobacteraceae	0.00541133	0.0200053
g__Macellibacteroides	0.00538097	0.00480986
g__Subgroup_10	0.00529146	0
g__MB-A2-108	0.00527379	0
g__Pirellula	0.00527259	0
g__Ensifer	0.00523539	0.00171842
g__bacteriap25	0.00523344	0
g__Eremococcus	0.00517064	0
g__DS-100	0.00509087	0
g__Salinimonas	0.00509087	0
f__Thermomonosporaceae	0.00507308	0.00699168
g__uncultured	0.00505516	0
g__Selenomonas	0.0050461	0.0144607
g__Armatimonadales	0.00504452	0
g__uncultured	0.00496201	0.0263041
g__Desulfobulbus	0.00491967	0.00362975
g__Photobacterium	0.00486461	0.00254134
g__Virgisporangium	0.00471866	0
g__Dyadobacter	0.00464493	0.00586004
g__MND1	0.00458529	0
g__Ruminococcus	0.0045718	0.0256405
g__Vulcaniibacterium	0.00452843	0.00698144
g__Acetitomaculum	0.00452521	0
g__11-24	0.00450944	0
g__Nocardia	0.00444109	0
g__Roseisolibacter	0.00438005	0
g__Desulfomicrobium	0.0043612	0
g__Dermacoccus	0.00434887	0.0272435
g__Buchnera	0.00432907	0
g__Iamia	0.00429823	0.00301345
g__uncultured	0.00429261	0.00360131
g__Aureimonas	0.00418023	0
g__Caulobacter	0.00408301	0
g__Candidatus_Xiphinematobacter	0.00401438	0
g__Paenibacillaceae	0.0039858	0
g__Pelagicoccus	0.00397196	0
g__Dyella	0.00390835	0
g__Xiangella	0.00389713	0
g__KD4-96	0.00388858	0.00421898
g__Gracilibacillus	0.00388858	0
g__Nosocomiicoccus	0.00388232	0
g__Phytohabitans	0.00384643	0
g__Pseudorhizobium	0.00373189	0.000758871
g__Filifactor	0.00371962	0.0282377
g__Proteiniclasticum	0.00370725	0.00389174
g__Tychonema_CCAP_1459-11B	0.00369745	0
g__[Rhizobium]_sphaerophysae_group	0.00367002	0.00463192
g__A0839	0.00366789	0
g__uncultured	0.00365305	0
g__Corticibacterium	0.0035979	0.00565811
g__Savagea	0.00359694	0
g__Ralstonia	0.00351257	0.00165115
g__Sericytochromatia	0.00351213	0.0034874
g__uncultured	0.00350704	0
g__uncultured	0.00349317	0.000632393
g__OLB8	0.00341457	0
g__uncultured	0.00341077	0.00183974
g__Trueperella	0.00335046	0.000505001
g__Facklamia	0.00333108	0.00516895
g__Lacunisphaera	0.0033277	0
g__uncultured	0.00330633	0.00255828
g__uncultured	0.00330514	0
g__Roseibacillus	0.0032468	0
g__Desulfovibrio	0.00321587	0.0272542
g__Reyranella	0.0032094	0
g__Nordella	0.00316765	0.0134924
f__Opitutaceae	0.00316025	0
g__Truepera	0.00314574	0
g__Aeromicrobium	0.00314283	0.00242515
g__Erysipelotrichaceae_UCG-007	0.00314192	0.0383619
g__uncultured	0.00313119	0
g__Kribbella	0.00309125	0
g__CENA359	0.00307552	0
g__uncultured	0.0030697	0
g__Jeotgalicoccus	0.00306642	0.00107159
g__Lysinimonas	0.00305452	0
g__JG36-TzT-191	0.00305452	0
g__Syntrophaceticus	0.00305064	0
g__uncultured	0.00302434	0
g__Actinocorallia	0.0029757	0.00373303
g__Labrys	0.0029757	0
g__uncultured	0.00294693	0.0122476
g__Moryella	0.00287869	0.0214269
g__Conexibacter	0.00286181	0.022807
g__Thermopolyspora	0.00281109	0
g__Terriglobus	0.00275528	0
g__RB41	0.00272862	0.00377165
f__Streptomycetaceae	0.00272201	0.000322594
g__TRA3-20	0.002602	0
g__Taibaiella	0.00258821	0
f__Vicinamibacteraceae	0.00253654	0
g__Lihuaxuella	0.00252529	0
g__Ciceribacter	0.00252167	0
g__Zhizhongheella	0.00248374	0
g__Nubsella	0.00243037	0
g__Acetoanaerobium	0.00243037	0.00272257
o__Solirubrobacterales	0.00241173	0
f__Cryomorphaceae	0.00240334	0
g__Helcococcus	0.00240183	0.012374
g__Blastocatella	0.00238844	0.00659808
g__SC-I-84	0.00238468	0
g__uncultured	0.00233315	0
g__Mailhella	0.00232878	0
g__Hydrogenobacter	0.00232597	0
g__Woeseia	0.00231443	0
g__Dubosiella	0.00230613	0
g__Erysipelotrichaceae_UCG-006	0.00227385	0.00035376
g__FCPS473	0.00226261	0
g__Zavarzinella	0.00226141	0
g__Atopococcus	0.00223553	0
g__Subgroup_2	0.00220422	0
g__uncultured	0.00219989	0.00476956
g__Bifidobacteriaceae	0.00216453	0
g__Gracilibacteria	0.00213589	0
g__uncultured	0.00212892	0.000606029
g__Williamsia	0.00206319	0.00111378
o__Microtrichales	0.00204874	0
o__Vicinamibacterales	0.00203635	0
g__Hephaestia	0.00198416	0
g__Tabrizicola	0.00188744	0.00271104
g__Dellaglioa	0.00187406	0
g__Rhodomicrobium	0.00185363	0
g__Rhodovastum	0.00184708	0
g__uncultured	0.00183395	0
g__Obscuribacteraceae	0.00181908	0
g__Latescibacterota	0.00181908	0
o__Acidobacteriales	0.00176338	0
g__Rufibacter	0.00176338	0
o__Peptostreptococcales-Tissierellales	0.00176338	0.0476512
g__Aquisphaera	0.00176338	0
g__Nitrosospira	0.00174986	0
g__Aquaspirillum	0.00173955	0
o__Burkholderiales	0.00172123	0
g__Caldicellulosiruptor	0.00170825	0.00725904
g__Asticcacaulis	0.00170825	0
g__[Eubacterium]_yurii_group	0.00170646	0.000897096
g__Plot4-2H12	0.00170314	0.0127796
g__Parviterribacter	0.00165851	0
g__Microbulbifer	0.00165851	0
g__Acidipila-Silvibacterium	0.00165317	0.000978159
g__[Eubacterium]_hallii_group	0.00165317	0.00942589
g__uncultured	0.00165265	0
g__R7C24	0.00164085	0
g__F082	0.00163217	0
g__Acidaminococcus	0.0016234	0.00140998
g__Phenylobacterium	0.00156559	0.00308853
o__Cyanobacteriales	0.00156172	0.00359561
g__Edaphobaculum	0.00156095	0
g__Vicinamibacteraceae	0.00152998	0.00167067
f__Eggerthellaceae	0.00152164	0
f__Moraxellaceae	0.00151992	0.0106154
g__Aquicella	0.00147069	0
g__Edaphobacter	0.00146339	0
g__Sphingorhabdus	0.00146339	0
g__WCHB1-41	0.00146339	0.00107596
g__Moheibacter	0.00144302	0.00476098
g__S0134_terrestrial_group	0.00139164	0
g__Promicromonosporaceae	0.00136939	0
g__uncultured	0.001361	0
g__uncultured	0.00135756	0
c__Thermoleophilia	0.00132253	0.00337909
g__Pseudolabrys	0.00130278	0
f__Geodermatophilaceae	0.00124443	0.0196497
g__Monoglobus	0.00122678	0
g__Odoribacter	0.00117786	0
g__Methyloligellaceae	0.0011313	0
g__Oligoflexus	0.00110211	0
g__Mycoplana	0.00103501	0
g__Succiniclasticum	0.000935574	0.00247637
g__hgcI_clade	0.000928456	0
f__Sphingobacteriaceae	0.000901889	0.0196111
g__Roseiarcus	0.000881688	0.00295024
g__Pedosphaeraceae	0.000881688	0.0106149
g__Planosporangium	0.000777717	0
g__Weissella	0.000771477	0
g__Romboutsia	0.000746042	0.0141203
g__uncultured	0.000695819	0.000646101
g__Butyrivibrio	0.000663348	0.00346215
g__uncultured	0.000646882	0
o__Coriobacteriales	0.00060415	0
g__Thermoanaerobacterium	0.000551055	0.0401623
g__Sandaracinus	0.000551055	0
g__Prevotellaceae	0.000515704	0
g__uncultured	0.000319732	0
g__Ohtaekwangia	0.000226261	0
g__uncultured	0	0.00383365
g__uncultured	0	0.0167371
o__Frankiales	0	0.0160887
g__Geodermatophilaceae	0	0.00302045
g__Nakamurella	0	0.000597754
g__uncultured	0	0.0114642
g__Kineosporiaceae	0	0.0110986
g__Pseudokineococcus	0	0.00113945
g__Quadrisphaera	0	0.0150052
g__Miniimonas	0	0.0139005
g__Kytococcus	0	0.00426833
f__Dermatophilaceae	0	0.000939777
g__Leifsonia	0	0.00167071
g__Rathayibacter	0	0.00429627
g__Nesterenkonia	0	0.00402597
f__Promicromonosporaceae	0	0.00439978
o__Propionibacteriales	0	0.000998378
g__Cutibacterium	0	0.00290647
g__Prauserella	0	0.000695632
f__Atopobiaceae	0	0.00182997
g__Cryptobacterium	0	0.000249193
g__Gaiella	0	0.00268585
g__JCM_18997	0	0.00302964
g__Patulibacter	0	0.00315571
g__Solirubrobacteraceae	0	0.000990027
c__Bacteroidia	0	0.0008844
g__Phocaeicola	0	0.0115219
g__Bacteroidetes_vadinHA17	0	0.00141808
g__Coprobacter	0	0.00413478
g__Falsiporphyromonas	0	0.0101969
o__Chitinophagales	0	0.000127762
g__Cnuella	0	0.0271241
g__Ferruginibacter	0	0.000645365
g__Parasegetibacter	0	0.0111182
g__Pseudoflavitalea	0	0.0017978
g__Segetibacter	0	0.0103407
g__uncultured	0	0.00311021
o__Cytophagales	0	0.00506086
f__Cyclobacteriaceae	0	0.00130552
g__Rhodocytophaga	0	0.00718145
g__Confluentibacter	0	0.000952331
o__Sphingobacteriales	0	0.00182299
g__NS11-12_marine_group	0	0.00267366
g__Pedobacter	0	0.00121953
g__Bacteriovorax	0	0.00315045
g__Arcobacter	0	0.0147885
g__Anaerolinea	0	0.000687367
g__AKIW781	0	0.00141808
g__AKYG1722	0	0.000599268
g__Nitrolancea	0	0.0187025
g__uncultured	0	0.00610876
g__Pleurocapsa_PCC-7319	0	0.000332793
g__Nodosilinea_PCC-7104	0	0.0059745
g__Candidatus_Obscuribacter	0	0.00617707
g__Vampirovibrionales	0	0.00903511
g__Desulfovermiculus	0	0.014307
g__Bilophila	0	0.000807491
f__Syntrophobacteraceae	0	0.00435333
c__Elusimicrobia	0	0.0165442
c__Bacilli	0	0.0231022
g__Acholeplasma	0	0.00709039
f__Alicyclobacillaceae	0	0.00255593
g__Aeribacillus	0	0.0212262
g__Caldibacillus	0	0.00416171
g__Terribacillus	0	0.0213926
g__uncultured	0	0.00197398
g__Marinococcus	0	0.0124195
g__Sporolactobacillus	0	0.0115338
g__Catenibacterium	0	0.00134258
g__Erysipelatoclostridiaceae	0	0.000609765
g__Holdemanella	0	0.00349432
g__Turicibacter	0	0.00127762
g__ZOR0006	0	0.00379105
g__uncultured	0	0.0032222
g__Carnobacterium	0	0.0164804
g__Jeotgalibaca	0	0.00193092
g__Companilactobacillus	0	0.00229838
g__Levilactobacillus	0	0.0196955
g__Brochothrix	0	0.00129941
g__Auricoccus-Abyssicoccus	0	0.00510182
g__Risungbinella	0	0.00315921
g__Fonticella	0	0.000837761
g__Pseudoramibacter	0	0.00165338
g__[Eubacterium]_ventriosum_group	0	0.018197
g__[Ruminococcus]_torques_group	0	0.00758891
g__Dorea	0	0.00114026
g__Johnsonella	0	0.00343684
g__Lachnoclostridium	0	0.00262756
g__Lachnospiraceae_FCS020_group	0	0.000513119
g__Lachnospiraceae_FE2018_group	0	0.00413426
g__Lachnospiraceae_NK3A20_group	0	0.015796
g__Intestinimonas	0	0.0217666
g__Proteocatella	0	0.00538998
g__Terrisporobacter	0	0.0015663
g__uncultured	0	0.00604634
f__Peptostreptococcales-Tissierellales	0	0.00744397
g__Caldisalinibacter	0	0.011428
g__Peptostreptococcales-Tissierellales	0	0.00998309
g__Hydrogenispora	0	0.00110931
f__Selenomonadaceae	0	0.00367375
g__Megamonas	0	0.012885
g__uncultured	0	0.00236346
f__Gemmatimonadaceae	0	0.00749109
g__P3OB-42	0	0.00150757
g__Nitrospira	0	0.00228053
g__JGI_0000069-P22	0	0.000355696
g__Candidatus_Moranbacteria	0	0.00191281
g__Pir4_lineage	0	0.00040651
g__Planctomicrobium	0	0.00252035
g__uncultured	0	0.00739907
c__Alphaproteobacteria	0	0.000684158
g__Acidiphilium	0	0.00803577
g__Craurococcus-Caldovatus	0	0.0136995
g__Neokomagataea	0	0.0189329
g__uncultured	0	0.00322683
g__D05-2	0	0.000895284
g__Allorhizobium-Neorhizobium-Pararhizobium-Rhizobium	0	0.00240093
g__Paramesorhizobium	0	0.00382531
g__Pseudochrobactrum	0	0.00421953
g__Tianweitania	0	0.00374392
g__Pannonibacter	0	0.00166396
g__Falsirhodobacter	0	0.0167102
g__Oceaniovalibus	0	0.00553028
f__Magnetospirillaceae	0	0.00241154
g__Stakelama	0	0.0237572
f__Burkholderiaceae	0	0.0360705
g__Kinneretia	0	0.0124389
g__Rivibacter	0	0.00167071
g__Neisseriaceae	0	0.00304992
g__Simonsiella	0	0.0052071
g__s3t2d-1089	0	0.0075821
g__Methyloversatilis	0	0.00263012
g__Thauera	0	0.00240093
g__Cardiobacteriaceae	0	0.00116872
g__uncultured	0	0.00684158
g__Necropsobacter	0	0.0237922
g__Pasteurella	0	0.0055387
g__Nissabacter	0	0.0123604
g__Pseudoalteromonas	0	0.0458226
g__uncultured	0	0.00299513
g__Vibrio	0	0.00170561
g__Legionella	0	0.00310832
g__Arhodomonas	0	0.0035514
g__Halomonas	0	0.00273448
g__Faucicola	0	0.00128025
g__BIyi10	0	0.00103891
g__Steroidobacter	0	0.00116872
g__Tahibacter	0	0.00331902
g__Sumerlaea	0	0.00330677
g__Pyramidobacter	0	0.00120466
g__Chthoniobacter	0	0.00775809
